# Supplementary material for: Molecular oxygen enhances H2O2 utilization for the photocatalytic conversion of methane to liquid-phase oxygenates
Source: Nat Commun. 2022 Nov 5;13:6677. doi: 10.1038/s41467-022-34563-4 (PMC9637122; doi:10.1038/s41467-022-34563-4)
Supplement: Supplementary file 3 — Source Data [file 41467_2022_34563_MOESM3_ESM.xlsx]

## Sheet: Fig.1 e-g
Fig.1e
	Ar			10%O2+Ar
	H2O2 decomposition rate µmol h-1	O2 selectivity (%)	H2O2 decomposition (%)	H2O2 decomposition rate µmol h-1	O2 selectivity (%)	H2O2 decomposition (%)
TiO2{001}	610.9	93	31.2	399.4	91.8	15.4
TiO2{001}-C3N4-0.1	301.5	89	20.4	161.7	86.4	8.26
Fig.1f
H2O2					H2O2+O2
rCH4	YHCOOH	SHCOOH	SOxygenates	EH2O2	rCH4	YHCOOH	SHCOOH	SOxygenates	EH2O2
39.5	12	30.4	50.8	20.4	69.7	37.6	53.9	70.7	32.1
Fig.1g
H2O2					H2O2+O2
rCH4	YHCOOH	SHCOOH	SOxygenates	EH2O2	rCH4	YHCOOH	SHCOOH	SOxygenates	EH2O2
358.5	235	56.4	93.7	53.4	696.3	486	69.8	97	93.3

## Sheet: Fig.2a-f
Fig.2a						Fig.2b						Fig.2c						Fig.2d						Fig.2e												Fig.2f
	H2O+H2O2+O2	H2O+18O2+H2O2		H218O+O2+H2O2			H2O+H2O2+O2	H2O+18O2+H2O2		H218O+O2+H2O2			H2O+H2O2+O2	H2O+18O2+H2O2		H218O+O2+H2O2			H2O+H2O2+O2	H2O+18O2+H2O2		H218O+O2+H2O2		TiO2{001}						TiO2{001}-C3N4-0.1						TiO2{001}-C3N4-0.1		TiO2{100}-C3N4-0.1		TiO2{101}-C3N4-0.1		TiO2{001}		TiO2{100}		TiO2{101}
28	--	--	--	--		28	--	--	--	--		28	--	--	--	--		28	--	--	--	--			H2O+O2+H2O2	H2O+H2O2	H2O+O2	H2O			H2O+O2+H2O2	H2O+H2O2	H2O+O2	H2O		319.5	-17.7955	319.5	12.9337	319.5	18.9364	319.5	186.854	319.5	363.718	319.5	1.11088
29	8e-11	5.6e-11	--	8.7e-11		29	3.8e-10	3.36e-10	--	3.51e-10		29	--	--	--	--		29	--	--	--	--		319.5	-10.0436	-3.45699	-0.31985	19.8195		319.5	-4726.06	-4814.48	-4799.24	-4800.36		319.501	-21.4704	319.501	12.5587	319.501	17.3739	319.501	186.229	319.501	360.093	319.51	1.77421
30	--	--	--			30	--	--	--	--		30	--	--	--	--		30	--	--	--	--		319.501	-10.4186	-3.45699	-0.20127	23.0695		319.501	-4727.31	-4807.51	-4800.4	-4800.18		319.502	-15.1705	319.502	10.0274	319.502	18.2489	319.502	187.479	319.502	362.843	319.52	0.32754
31	1.81e-10	1.265e-10	1.2e-11	1.95e-10		31	--	--	5.08e-11	--		31	1.32e-10	1.107e-10	--	8.8e-11		31	--	--	--	--		319.502	-10.1686	-4.90755	-0.17163	23.882		319.502	-4731.07	-4799.15	-4800	-4800.41		319.504	-19.8955	319.504	12.2774	319.504	18.4364	319.504	186.041	319.504	359.968	319.53	-1.63579
32	1.33e-10	9.4e-11	--	1.45e-10		32	--	--	--	--		32	--	--	--	--		32	--	--	--	--		319.504	-9.73115	-3.81963	-0.10493	24.0445		319.504	-4732.01	-4800.08	-4800.06	-4800.41		319.505	-21.9954	319.505	11.4337	319.505	18.1239	319.505	186.354	319.505	361.593	319.54	-3.83912
33	--	--	2.68e-11			33	--	--	--	--		33	--	--	2.54e-11	--		33	--	--	--	--		319.505	-10.9811	-3.69875	-0.19386	23.882		319.505	-4726.68	-4802.86	-4800.08	-4800.44		319.506	-13.858	319.506	11.0587	319.506	18.2489	319.506	186.041	319.506	360.218	319.55	-3.59246
34	--	--	2e-11			34	--	--	--	--		34	--	--	--	--		34	--	--	--	--		319.506	-10.8561	-4.66578	-0.19386	24.6945		319.506	-4733.58	-4803.33	-4799.85	-4800.34		319.507	-18.8455	319.507	9.83992	319.507	18.6239	319.507	184.854	319.507	360.468	319.56	-5.58579
35	--	--				35	--	--	--	--		35	--	--	--	--		35	--	--	--	--		319.507	-10.0436	-3.88007	-0.00117	27.782		319.507	-4728.56	-4806.12	-4800.21	-4800.24		319.509	-15.1705	319.509	8.33992	319.509	18.1239	319.509	186.229	319.509	361.468	319.57	-7.44246
36	--	--				36	--	--	--	--		36	--	--	--	--		36	--	--	--	--		319.509	-11.1686	-2.91304	-0.10493	21.7695		319.509	-4731.7	-4794.96	-4800	-4800.22		319.51	-18.3205	319.51	7.12114	319.51	17.9364	319.51	184.229	319.51	358.093	319.58	-8.12579
37	--	--				37	--	--	--	--		37	--	--	--	--		37	--	--	--	--		319.51	-10.2311	-4.06139	-0.2235	24.207		319.51	-4738.91	-4799.61	-4800.27	-4800.07		319.511	-17.008	319.511	8.05867	319.511	16.9989	319.511	184.791	319.511	357.343	319.59	-8.79912
38	--	--				38	--	--	--	--		38	--	--	--	--		38	--	--	--	--		319.511	-11.1061	-3.51743	-0.13457	24.207		319.511	-4734.52	-4807.51	-4800.19	-4800.31		319.512	-18.8455	319.512	7.58992	319.512	18.9364	319.512	184.416	319.512	357.468	319.6	-9.77579
39	--	--				39	--	--	--	--		39	--	--	--	--		39	--	--	--	--		319.512	-10.9811	-5.33062	-0.31244	26.6445		319.512	-4744.55	-4811.23	-4800	-4800.48		319.513	-14.908	319.513	6.18364	319.513	18.6864	319.513	184.479	319.513	359.093	319.61	-11.2291
40	--	--				40	--	--	--	--		40	--	--	--	--		40	--	--	--	--		319.513	-10.2936	-3.94051	-0.16422	26.3195		319.513	-4740.16	-4803.33	-4800.02	-4800.12		319.515	-17.7955	319.515	4.68365	319.515	17.4364	319.515	184.229	319.515	359.468	319.62	-11.8858
41	--	--				41	--	--	--	--		41	--	--	--	--		41	--	--	--	--		319.515	-12.2311	-3.57787	-0.2235	27.782		319.515	-4746.43	-4799.15	-4799.85	-4800.35		319.516	-15.6955	319.516	4.87115	319.516	16.7489	319.516	184.479	319.516	358.843	319.63	-13.3391
42	--	--				42	--	--	--	--		42	--	--	--	--		42	--	--	--	--		319.516	-11.1686	-2.91304	-0.08269	25.832		319.516	-4742.67	-4803.33	-4800.21	-4800.26		319.517	-22.5204	319.517	4.30865	319.517	16.7489	319.517	183.229	319.517	356.968	319.64	-12.7925
43	--	--				43	--	--	--	--		43	--	--	--	--		43	1.477e-10	1.01e-10	2.6e-11	--		319.517	-12.4186	-2.61084	-0.25315	28.757		319.517	-4748.32	-4803.79	-4800.08	-4800.28		319.518	-15.433	319.518	3.93365	319.518	17.3114	319.518	183.229	319.518	357.343	319.65	-16.6958
44	--	--				44	--	--	--	--		44	--	--	--	--		44	--	--	--	--		319.518	-12.0436	-2.79216	-0.2235	27.6195		319.518	-4748	-4801.47	-4800	-4800.25		319.52	-18.058	319.52	4.0274	319.52	17.1239	319.52	182.916	319.52	356.468	319.66	-22.5358
45						45	4.3e-10	3.88e-10	--	4e-10		45	7.5e-11	6.28e-11	--	5e-11		45	1.32e-10	9e-11	--	8.8e-11		319.52	-12.4811	-3.09436	-0.11234	28.432		319.52	-4744.24	-4800.08	-4800.44	-4800.11		319.521	-14.908	319.521	3.2774	319.521	17.1239	319.521	182.729	319.521	358.718	319.67	-25.9825
46						46	6.5e-10	5.82e-10	--	6.03e-10		46	3.2e-11	2.69e-11	--	2.16e-11		46	--	--	--	--		319.521	-13.1061	-2.97348	-0.20868	28.2695		319.521	-4749.57	-4797.29	-4800.34	-4800.35		319.522	-12.5455	319.522	2.62115	319.522	15.6864	319.522	183.416	319.522	357.343	319.68	-26.6458
47	--	--				47	--	--	5.3e-11	--		47	--	--	1.49e-11	--		47	--	--	2.4e-11	8.3e-11		319.522	-11.4186	-1.946	-0.09751	28.757		319.522	-4742.05	-4793.1	-4800	-4800.38		319.523	-15.958	319.523	2.1524	319.523	16.7489	319.523	183.979	319.523	357.093	319.69	-28.1558
48	--	--				48	--	--	8.25e-11	--		48	--	--	6.3e-12	--		48	--	--	--	--		319.523	-11.6061	-1.88556	-0.10493	27.782		319.523	-4749.26	-4788.46	-4800.25	-4800.28		319.524	-12.5455	319.524	1.49615	319.524	15.8114	319.524	183.041	319.524	357.593	319.7	-30.0525
49	--	--	--	--		49	--	--	--	--		49	--	--	--	--		49	--	--	--	--		319.524	-12.4186	-2.30864	-0.21609	28.432		319.524	-4753.02	-4797.75	-4799.72	-4800.42		319.526	-16.7455	319.526	0.65239	319.526	16.1239	319.526	183.729	319.526	355.593	319.71	-31.4658
50	--	--	--	--		50	--	--	--	--		50	--	--	--	--		50	--	--	--	--		319.526	-12.1061	-2.2482	-0.20868	29.5695		319.526	-4751.14	-4795.89	-4800.4	-4800.36		319.527	-10.183	319.527	0.08989	319.527	15.6864	319.527	182.854	319.527	356.093	319.72	-30.4058
						--	--	--	--	--														319.527	-12.8561	-2.61084	-0.24574	27.782		319.527	-4757.41	-4789.39	-4800.4	-4800.18		319.528	-11.758	319.528	0.46489	319.528	13.3739	319.528	184.166	319.528	355.718	319.73	-31.0191
						--	--	--	--	--														319.528	-11.3561	-1.70425	-0.11975	28.5945		319.528	-4749.57	-4789.85	-4800.15	-4800.26		319.529	-10.183	319.529	0.46489	319.529	14.6864	319.529	182.041	319.529	354.593	319.74	-31.9425
						--	--	--	--	--														319.529	-10.2311	-2.00644	-0.13457	26.807		319.529	-4753.96	-4793.57	-4800.27	-4800.12		319.531	-12.0205	319.531	2.05865	319.531	12.7489	319.531	183.604	319.531	353.968	319.75	-32.9525
						--	--	--	--	--														319.531	-11.1686	-1.28117	-0.12716	26.157		319.531	-4759.91	-4787.99	-4800.06	-4800.38		319.532	-7.55796	319.532	2.1524	319.532	14.4989	319.532	182.666	319.532	354.593	319.76	-34.8891
						--	--	--	--	--														319.532	-10.9186	-2.2482	-0.11234	27.132		319.532	-4758.03	-4794.5	-4800.25	-4800.14		319.533	-15.433	319.533	1.49615	319.533	13.6864	319.533	182.854	319.533	354.843	319.77	-37.7558
						--	--	--	--	--														319.533	-12.2311	-1.946	-0.05305	24.532		319.533	-4763.99	-4801.93	-4800	-4800.01		319.534	-10.4455	319.534	1.68365	319.534	14.8114	319.534	182.979	319.534	352.718	319.78	-39.2958
						--	--																	319.534	-11.7936	-2.48996	-0.05305	25.0195		319.534	-4766.5	-4797.75	-4800.04	-4800.44		319.535	-10.9705	319.535	-0.00386	319.535	13.8739	319.535	183.666	319.535	352.093	319.79	-38.6158
						--	--																	319.535	-10.1061	-1.64381	-0.13457	23.3945		319.535	-4767.75	-4796.82	-4799.96	-4800.29		319.537	-10.183	319.537	1.0274	319.537	13.2489	319.537	183.416	319.537	350.343	319.8	-36.8058
																								319.537	-10.0436	-2.48996	-0.1568	22.257		319.537	-4777.16	-4794.5	-4800.13	-4800.26		319.538	-13.858	319.538	2.43365	319.538	13.8114	319.538	182.916	319.538	350.093	319.81	-37.0991
																								319.538	-11.8561	-1.64381	-0.21609	21.932		319.538	-4781.23	-4802.4	-4800.02	-4800.29		319.539	-10.4455	319.539	3.0899	319.539	13.3114	319.539	182.854	319.539	349.343	319.82	-38.3291
																								319.539	-11.7311	-3.09436	-0.05305	20.957		319.539	-4785.94	-4806.58	-4800.11	-4800.31		319.54	-9.92046	319.54	2.05865	319.54	12.5614	319.54	184.666	319.54	351.968	319.83	-40.8425
																								319.54	-8.35615	-2.97348	-0.05305	19.8195		319.54	-4791.26	-4813.55	-4800.04	-4800.31		319.542	-6.24546	319.542	4.12115	319.542	12.9989	319.542	183.416	319.542	348.968	319.84	-40.7191
																								319.542	-10.1061	-3.03392	-0.07528	19.982		319.542	-4791.58	-4811.23	-4800.32	-4799.95		319.543	-5.19546	319.543	2.99615	319.543	12.4364	319.543	183.854	319.543	350.218	319.85	-37.5325
																								319.543	-7.91865	-1.946	-0.10493	18.682		319.543	-4796.91	-4818.2	-4800.95	-4800.41		319.544	-12.0205	319.544	5.99615	319.544	11.3114	319.544	183.854	319.544	346.218	319.86	-31.5258
																								319.544	-7.54365	-2.00644	-0.06787	19.8195		319.544	-4802.55	-4824.24	-4799.87	-4800.22		319.545	-7.55796	319.545	5.24615	319.545	12.3739	319.545	183.229	319.545	344.843	319.87	-27.7891
																								319.545	-8.54365	-1.946	-0.04564	21.282		319.545	-4807.88	-4828.89	-4800.76	-4800.28		319.546	-9.92046	319.546	5.7149	319.546	12.0614	319.546	183.666	319.546	346.343	319.88	-23.7925
																								319.546	-7.79365	-1.58337	-0.01599	20.957		319.546	-4805.37	-4834.47	-4799.58	-4800.24		319.548	-11.758	319.548	5.43365	319.548	12.4989	319.548	183.166	319.548	342.718	319.89	-25.5725
																								319.548	-7.41865	-2.8526	-0.13457	22.7445		319.548	-4812.27	-4831.21	-4800.06	-4800.24		319.549	-8.08296	319.549	6.18364	319.549	11.6864	319.549	183.916	319.549	343.718	319.9	-28.0758
																								319.549	-7.29365	-2.48996	-0.21609	21.607		319.549	-4817.6	-4841.44	-4800.11	-4800.05		319.55	-8.87046	319.55	7.02739	319.55	11.3739	319.55	183.916	319.55	339.593	319.91	-30.0625
																								319.55	-8.66865	-2.30864	-0.09751	19.8195		319.55	-4819.17	-4843.76	-4799.94	-4800.31		319.551	-5.98296	319.551	6.46489	319.551	12.3114	319.551	182.979	319.551	338.718	319.92	-31.7025
																								319.551	-7.54365	-1.40205	-0.14939	18.357		319.551	-4825.12	-4848.87	-4800.32	-4800.36		319.553	-9.92046	319.553	8.62117	319.553	11.4989	319.553	182.166	319.553	338.593	319.93	-32.4425
																								319.553	-6.73115	-1.22073	-0.14939	19.8195		319.553	-4822.3	-4861.89	-4800.19	-4800.36		319.554	-8.08296	319.554	7.77742	319.554	12.3739	319.554	183.354	319.554	338.843	319.94	-32.3525
																								319.554	-7.04365	-1.34161	-0.00117	19.982		319.554	-4825.75	-4853.99	-4799.96	-4800.08		319.555	-11.758	319.555	7.21489	319.555	11.8114	319.555	183.166	319.555	337.468	319.95	-31.2325
																								319.555	-7.79365	-1.64381	-0.07528	21.607		319.555	-4826.69	-4851.2	-4800.02	-4800.25		319.556	-3.35796	319.556	8.05867	319.556	12.0614	319.556	183.479	319.556	332.968	319.96	-32.5358
																								319.556	-5.60615	-0.73721	-0.03081	18.682		319.556	-4831.08	-4860.96	-4800.21	-4799.98		319.557	-5.98296	319.557	8.62117	319.557	11.6239	319.557	181.104	319.557	333.968	319.97	-30.5391
																								319.557	-7.29365	0.16938	-0.11975	19.982		319.557	-4835.47	-4864.68	-4800.13	-4800.18		319.559	-7.29546	319.559	7.87117	319.559	11.4364	319.559	182.791	319.559	330.093	319.98	-25.2658
																								319.559	-7.04365	-0.37457	-0.1568	20.1445		319.559	-4837.04	-4873.04	-4800.3	-4800.21		319.56	-4.14546	319.56	9.08992	319.56	12.3739	319.56	181.479	319.56	330.843	319.99	-18.9125
																								319.56	-6.85615	0.29026	-0.00858	17.5445		319.56	-4830.45	-4873.51	-4799.79	-4800.02		319.561	-4.67046	319.561	8.15242	319.561	11.4364	319.561	181.916	319.561	331.593	320.001	-14.2425
																								319.561	-7.66865	0.41114	-0.0901	20.632		319.561	-4831.71	-4866.53	-4800.23	-4800.11		319.562	-5.98296	319.562	9.37117	319.562	10.8739	319.562	182.104	319.562	329.343	320.011	-13.6291
																								319.562	-5.35615	2.6474	0.09518	19.332		319.562	-4838.29	-4862.82	-4800	-4799.98		319.563	-5.45796	319.563	8.71492	319.563	9.8739	319.563	179.729	319.563	327.343	320.021	-12.9291
																								319.563	-6.91865	1.80125	-0.03081	20.7945		319.563	-4837.04	-4855.38	-4800.11	-4800.19		319.565	-8.08296	319.565	8.15242	319.565	11.2489	319.565	180.854	319.565	326.218	320.031	-13.8858
																								319.565	-5.54365	3.2518	-0.04564	18.1945		319.565	-4834.53	-4871.18	-4800.21	-4800.14		319.566	-8.08296	319.566	8.52742	319.566	10.6864	319.566	180.229	319.566	325.468	320.041	-12.7558
																								319.566	-5.66865	2.6474	-0.00858	20.307		319.566	-4831.08	-4859.56	-4800.19	-4799.88		319.567	-3.35796	319.567	8.90242	319.567	11.2489	319.567	181.666	319.567	323.593	320.051	-9.57579
																								319.567	-5.54365	2.40564	-0.06787	25.832		319.567	-4832.65	-4864.21	-4799.81	-4800.21		319.568	-3.35796	319.568	8.99617	319.568	11.0614	319.568	180.916	319.568	324.593	320.061	-7.54579
																								319.568	-5.91865	3.61444	0.00624	21.282		319.568	-4837.35	-4870.72	-4799.79	-4800.15		319.57	-0.73296	319.57	7.49614	319.57	10.3114	319.57	179.104	319.57	320.718	320.071	-9.36912
																								319.57	-5.10615	3.01004	-0.08269	21.282		319.57	-4836.72	-4863.28	-4800.19	-4799.95		319.571	-4.67046	319.571	8.43367	319.571	9.6864	319.571	180.354	319.571	321.468	320.081	-12.0091
																								319.571	-5.23115	3.79575	0.00624	24.857		319.571	-4831.71	-4873.04	-4799.89	-4800.12		319.572	-3.35796	319.572	8.62117	319.572	10.0614	319.572	178.666	319.572	315.968	320.091	-13.4058
																								319.572	-4.91864	3.2518	-0.0234	22.582		319.572	-4834.53	-4882.34	-4800.13	-4799.98		319.573	-0.20796	319.573	7.96492	319.573	10.7489	319.573	180.229	319.573	318.593	320.101	-15.6258
																								319.573	-5.10615	4.64191	-0.0901	23.882		319.573	-4832.96	-4886.05	-4799.39	-4800.26		319.574	-1.78296	319.574	8.15242	319.574	9.3739	319.574	179.729	319.574	317.718	320.111	-19.5025
																								319.574	-3.41864	4.27927	0.0433	24.532		319.574	-4833.59	-4875.36	-4800.19	-4800.19		319.576	-3.62046	319.576	7.58992	319.576	8.8114	319.576	179.916	319.576	315.593	320.121	-20.1891
																								319.576	-5.98115	4.9441	-0.00117	21.7695		319.576	-4836.1	-4885.59	-4799.85	-4799.84		319.577	-4.40796	319.577	8.24617	319.577	8.1239	319.577	179.916	319.577	314.843	320.131	-20.8391
																								319.577	-5.23115	5.91113	-0.09751	23.557		319.577	-4836.1	-4885.12	-4800.06	-4800.12		319.578	-6.50796	319.578	8.05867	319.578	9.1239	319.578	179.791	319.578	310.843	320.141	-18.9458
																								319.578	-3.98114	5.00454	-0.07528	26.3195		319.578	-4834.84	-4893.03	-4800.08	-4800.14		319.579	-1.52046	319.579	8.80867	319.579	8.2489	319.579	180.916	319.579	312.343	320.151	-14.5891
																								319.579	-4.23114	5.60894	-0.03823	27.6195		319.579	-4840.48	-4903.71	-4800.11	-4800.08		319.581	-5.19546	319.581	7.49614	319.581	8.8114	319.581	180.541	319.581	312.468	320.161	-9.69246
																								319.581	-3.91864	5.48806	-0.06046	24.857		319.581	-4839.23	-4908.36	-4800.27	-4800.07		319.582	-5.45796	319.582	7.12114	319.582	8.3739	319.582	181.104	319.582	311.718	320.171	-7.22912
																								319.582	-3.85614	6.57597	-0.00858	26.9695		319.582	-4843.62	-4904.18	-4800.36	-4799.84		319.583	-1.25796	319.583	6.93364	319.583	8.1864	319.583	180.854	319.583	307.968	320.181	-4.63579
																								319.583	-2.60614	6.27377	-0.12716	27.2945		319.583	-4843.93	-4903.71	-4800.23	-4800.18		319.584	-9.39546	319.584	8.43367	319.584	8.9364	319.584	181.729	319.584	308.968	320.191	-2.99246
																								319.584	-2.41864	5.5485	-0.00117	29.082		319.584	-4844.25	-4912.54	-4800.21	-4800.08		319.585	-1.52046	319.585	9.18367	319.585	8.6239	319.585	181.104	319.585	307.843	320.201	-1.68246
																								319.585	-1.35614	6.45509	-0.04564	28.432		319.585	-4849.58	-4908.83	-4800.13	-4800.11		319.587	-5.98296	319.587	8.90242	319.587	9.6239	319.587	180.854	319.587	308.343	320.211	0.31421
																								319.587	-1.73114	6.39465	0.02847	27.457		319.587	-4847.69	-4911.62	-4800.19	-4799.94		319.588	-6.24546	319.588	6.74614	319.588	8.6864	319.588	181.166	319.588	307.468	320.221	0.74421
																								319.588	-2.48114	6.21333	-0.08269	25.507		319.588	-4848.01	-4907.9	-4800.11	-4800.11		319.589	-2.83296	319.589	7.96492	319.589	8.3739	319.589	182.291	319.589	308.718	320.231	-1.03912
																								319.589	-1.41864	7.30124	-0.1568	23.882		319.589	-4852.71	-4913.47	-4800.36	-4799.95		319.59	-10.183	319.59	7.77742	319.59	8.2489	319.59	180.104	319.59	307.093	320.241	-3.39246
																								319.59	-0.73113	6.51553	-0.06787	23.557		319.59	-4845.19	-4918.59	-4800.42	-4799.98		319.592	-10.9705	319.592	7.96492	319.592	10.1239	319.592	181.916	319.592	306.968	320.251	-4.21912
																								319.592	-1.16864	7.2408	-0.0234	21.932		319.592	-4853.65	-4910.69	-4800.42	-4799.98		319.593	-8.87046	319.593	8.99617	319.593	8.9364	319.593	180.604	319.593	307.468	320.261	-2.96579
																								319.593	0.20637	7.36168	0.02106	23.232		319.593	-4851.77	-4921.38	-4800.4	-4799.97		319.594	-7.03296	319.594	7.21489	319.594	9.8114	319.594	181.041	319.594	309.093	320.271	-5.46912
																								319.594	-1.04364	6.63641	-0.21609	19.1695		319.594	-4858.98	-4917.19	-4800.36	-4800.04		319.595	-14.1205	319.595	7.77742	319.595	8.6239	319.595	182.104	319.595	310.593	320.281	-8.09579
																								319.595	0.39387	6.87817	-0.10493	24.0445		319.595	-4854.91	-4916.26	-4800.15	-4800.15		319.596	-13.0705	319.596	7.30864	319.596	8.9989	319.596	180.854	319.596	307.468	320.291	-8.90579
																								319.596	1.08136	6.93861	-0.14939	19.8195		319.596	-4858.35	-4907.9	-4800.7	-4799.97		319.598	-18.3205	319.598	7.58992	319.598	7.7489	319.598	181.416	319.598	309.343	320.301	-9.11246
																								319.598	2.39386	6.27377	-0.04564	17.5445		319.598	-4848.32	-4917.19	-4799.96	-4800.07		319.599	-17.533	319.599	9.65242	319.599	7.6864	319.599	179.541	319.599	306.093	320.311	-9.69912
																								319.599	2.76886	6.87817	-0.08269	16.2445		319.599	-4851.77	-4921.38	-4800.8	-4799.91		319.6	-24.8829	319.6	8.52742	319.6	8.4989	319.6	180.104	319.6	306.718	320.321	-9.79912
																								319.6	2.39386	6.99905	-0.0901	18.682		319.6	-4846.13	-4917.66	-4799.68	-4800.05		319.601	-19.633	319.601	6.46489	319.601	6.3114	319.601	180.354	319.601	307.593	320.331	-8.49579
																								319.601	4.14386	7.05949	-0.18645	16.082		319.601	-4845.19	-4906.5	-4799.75	-4800.17		319.603	-25.6704	319.603	7.96492	319.603	7.0614	319.603	180.291	319.603	307.093	320.341	-8.56579
																								319.603	4.26886	7.66388	-0.08269	16.407		319.603	-4847.07	-4909.29	-4800.27	-4800.11		319.604	-30.9204	319.604	7.77742	319.604	6.7489	319.604	179.354	319.604	309.093	320.351	-8.57579
																								319.604	2.76886	6.27377	0.02106	13.807		319.604	-4846.75	-4901.86	-4800.36	-4800.01		319.605	-28.8204	319.605	5.62115	319.605	6.3739	319.605	180.166	319.605	308.093	320.361	-10.6658
																								319.605	4.08136	6.33421	-0.00858	15.9195		319.605	-4850.2	-4901.39	-4800.44	-4799.95		319.606	-34.5954	319.606	7.30864	319.606	6.4989	319.606	180.229	319.606	307.093	320.371	-11.3725
																								319.606	3.70636	6.09245	-0.04564	17.707		319.606	-4845.19	-4913.94	-4800.13	-4800.14		319.607	-31.1829	319.607	4.7774	319.607	6.5614	319.607	180.104	319.607	310.093	320.381	-12.0425
																								319.607	6.95635	6.03201	-0.20868	17.057		319.607	-4848.95	-4902.79	-4800.63	-4800.41		319.609	-34.5954	319.609	5.43365	319.609	5.4364	319.609	180.354	319.609	310.218	320.391	-11.9358
																								319.609	6.39385	7.66388	-0.14939	14.9445		319.609	-4856.16	-4899.07	-4800.46	-4800.14		319.61	-35.3829	319.61	5.5274	319.61	5.2489	319.61	179.291	319.61	306.718	320.401	-14.7558
																								319.61	6.39385	6.69685	-0.18645	16.2445		319.61	-4851.77	-4900.93	-4800.49	-4800.15		319.611	-37.7454	319.611	5.80865	319.611	5.0614	319.611	180.791	319.611	306.843	320.411	-16.3591
																								319.611	6.95635	6.03201	-0.17904	15.5945		319.611	-4845.5	-4900	-4800.25	-4800.08		319.612	-36.6954	319.612	4.9649	319.612	6.4989	319.612	179.604	319.612	307.593	320.421	-16.0958
																								319.612	7.39385	5.30674	-0.10493	16.5695		319.612	-4848.64	-4906.04	-4800.3	-4800.29		319.614	-37.2204	319.614	4.9649	319.614	5.7489	319.614	181.479	319.614	308.843	320.431	-12.7891
																								319.614	7.70635	5.00454	-0.20127	15.432		319.614	-4845.19	-4908.83	-4800.19	-4799.97		319.615	-38.2704	319.615	5.24615	319.615	6.4989	319.615	180.979	319.615	309.843	320.441	-8.36246
																								319.615	7.58135	5.85069	0.03589	15.9195		319.615	-4844.25	-4895.81	-4800.25	-4800.11		319.616	-41.4204	319.616	3.55865	319.616	5.8739	319.616	182.354	319.616	308.468	320.451	-2.48579
																								319.616	8.01885	5.18586	-0.17163	12.182		319.616	-4846.13	-4900.93	-4800.38	-4800.14		319.617	-42.4704	319.617	4.4024	319.617	5.4364	319.617	181.041	319.617	307.468	320.461	0.69088
																								319.617	8.01885	5.91113	-0.10493	13.157		319.617	-4847.69	-4905.57	-4800.25	-4800.11		319.618	-42.9954	319.618	2.9024	319.618	6.4989	319.618	181.791	319.618	307.343	320.471	3.75088
																								319.618	6.58135	6.15289	-0.17163	10.0695		319.618	-4849.89	-4903.25	-4800.23	-4800.08		319.62	-43.5204	319.62	3.93365	319.62	5.6864	319.62	182.666	319.62	307.218	320.481	2.89421
																								319.62	7.70635	5.18586	-0.07528	14.132		319.62	-4843.93	-4903.71	-4800.23	-4800.18		319.621	-45.6204	319.621	3.0899	319.621	6.1864	319.621	183.354	319.621	309.593	320.491	-4.62579
																								319.621	7.70635	5.06498	-0.07528	9.74454		319.621	-4844.56	-4903.71	-4800.13	-4800.22		319.622	-44.8329	319.622	2.5274	319.622	6.5614	319.622	182.854	319.622	307.593	320.501	-15.3425
																								319.622	7.76885	5.18586	-0.11234	8.28204		319.622	-4852.08	-4906.5	-4800.53	-4800.32		319.623	-37.7454	319.623	4.30865	319.623	4.93638	319.623	181.916	319.623	308.593	320.511	-22.0391
																								319.623	6.14385	5.36718	-0.10493	9.41954		319.623	-4844.25	-4905.57	-4800.17	-4800.14		319.625	-42.2079	319.625	2.05865	319.625	6.5614	319.625	182.104	319.625	306.468	320.521	-25.6391
																								319.625	7.39385	5.36718	-0.12716	7.14454		319.625	-4850.83	-4912.08	-4800.46	-4800.01		319.626	-41.9454	319.626	2.99615	319.626	5.3114	319.626	182.291	319.626	306.843	320.531	-24.8491
																								319.626	6.01885	5.60894	-0.13457	8.28204		319.626	-4847.38	-4911.15	-4799.94	-4800.45		319.627	-40.3704	319.627	2.24615	319.627	6.9364	319.627	182.666	319.627	307.218	320.541	-24.1791
																								319.627	6.70635	5.79025	-0.10493	8.11954		319.627	-4854.28	-4914.87	-4800	-4800.04		319.628	-41.4204	319.628	1.49615	319.628	5.3739	319.628	182.666	319.628	308.093	320.551	-21.9558
																								319.628	6.08135	5.91113	-0.06787	4.70704		319.628	-4852.71	-4899.53	-4800.11	-4800.26		319.629	-40.1079	319.629	1.2149	319.629	5.1239	319.629	182.416	319.629	305.343	320.561	-20.5058
																								319.629	7.39385	7.18036	-0.12716	8.11954		319.629	-4853.34	-4905.57	-4800.7	-4800.19		319.631	-41.6829	319.631	1.12115	319.631	4.49888	319.631	181.791	319.631	303.718	320.571	-18.7625
																								319.631	5.51885	6.99905	-0.18645	4.38204		319.631	-4858.98	-4903.71	-4800.3	-4800.31		319.632	-41.1579	319.632	1.0274	319.632	4.49888	319.632	182.291	319.632	304.218	320.581	-14.2325
																								319.632	7.14385	6.33421	-0.09751	7.63204		319.632	-4858.35	-4899.07	-4800.68	-4800.24		319.633	-45.8829	319.633	1.49615	319.633	4.68638	319.633	182.479	319.633	305.218	320.591	-7.01246
																								319.633	7.08135	6.81773	-0.09751	5.51954		319.633	-4850.52	-4909.29	-4800.3	-4800.12		319.634	-32.7579	319.634	-0.00386	319.634	4.18638	319.634	182.729	319.634	304.093	320.601	-0.93912
																								319.634	5.26885	6.87817	-0.12716	7.79454		319.634	-4866.5	-4894.88	-4800.49	-4800.09		319.636	-39.0579	319.636	0.65239	319.636	3.37388	319.636	183.041	319.636	303.593	320.611	3.24754
																								319.636	6.45635	7.05949	-0.11975	5.68204		319.636	-4873.09	-4879.55	-4800.44	-4799.88		319.637	-37.4829	319.637	0.27739	319.637	3.81138	319.637	181.291	319.637	300.843	320.621	3.16088
																								319.637	4.64386	8.20784	-0.14939	6.98204		319.637	-4871.52	-4879.55	-4800.42	-4799.94		319.638	-37.4829	319.638	-1.87885	319.638	3.81138	319.638	181.916	319.638	301.593	320.631	2.28421
																								319.638	5.70635	7.42212	-0.2235	5.35704		319.638	-4875.28	-4882.8	-4800.4	-4800.24		319.639	-35.3829	319.639	-0.8476	319.639	5.0614	319.639	181.854	319.639	300.218	320.641	1.18088
																								319.639	5.76885	7.11993	-0.00117	4.86954		319.639	-4878.42	-4864.21	-4800.11	-4800.29		319.64	-33.8079	319.64	-1.31635	319.64	4.93638	319.64	182.416	319.64	301.218	320.651	2.84421
																								319.64	4.83136	7.543	-0.06787	6.81954		319.64	-4888.14	-4856.77	-4800.36	-4799.97		319.642	-29.3454	319.642	-3.19135	319.642	4.81138	319.642	183.041	319.642	300.968	320.661	1.07088
																								319.642	4.14386	7.8452	-0.01599	5.84454		319.642	-4884.06	-4851.66	-4800.34	-4800.28		319.643	-31.4454	319.643	-2.06635	319.643	5.5614	319.643	181.416	319.643	299.218	320.671	-3.94579
																								319.643	3.89386	7.90564	-0.17904	4.38204		319.643	-4892.84	-4854.92	-4800.57	-4800.28		319.644	-34.5954	319.644	-1.87885	319.644	4.24888	319.644	183.229	319.644	299.593	320.681	-8.95579
																								319.644	2.45636	8.81223	-0.03823	5.68204		319.644	-4891.27	-4840.04	-4800.27	-4800.29		319.645	-35.6454	319.645	-1.4101	319.645	5.4364	319.645	183.354	319.645	299.218	320.691	-12.5291
																								319.645	2.64386	8.75179	-0.10493	5.68204		319.645	-4893.47	-4846.55	-4800.27	-4799.94		319.647	-31.9704	319.647	0.18364	319.647	5.7489	319.647	184.416	319.647	299.968	320.701	-14.0858
																								319.647	2.26886	8.63091	-0.13457	2.91954		319.647	-4900.36	-4834.93	-4799.91	-4799.92		319.648	-26.7204	319.648	-1.7851	319.648	6.4989	319.648	182.979	319.648	300.093	320.711	-14.7925
																								319.648	1.89386	9.11443	-0.14939	5.84454		319.648	-4894.72	-4834	-4800.53	-4799.98		319.649	-30.1329	319.649	-3.37885	319.649	6.3114	319.649	184.354	319.649	299.468	320.721	-13.7125
																								319.649	1.76886	10.9881	-0.18645	0.48205		319.649	-4892.21	-4827.96	-4800.15	-4800.02		319.65	-34.8579	319.65	-2.9101	319.65	5.8739	319.65	183.041	319.65	297.718	320.731	-9.44579
																								319.65	0.33137	10.1419	-0.26056	1.61954		319.65	-4900.05	-4821.45	-4800.59	-4800.19		319.651	-34.0704	319.651	-3.0976	319.651	7.3739	319.651	183.541	319.651	293.593	320.741	-6.74246
																								319.651	-0.10613	9.59795	-0.11975	0.31955		319.651	-4905.38	-4832.61	-4799.87	-4800.02		319.653	-33.0204	319.653	-1.7851	319.653	6.4989	319.653	183.666	319.653	297.218	320.751	-4.23579
																								319.653	-0.85613	9.35619	-0.01599	3.56954		319.653	-4905.38	-4814.95	-4800.27	-4800.21		319.654	-28.8204	319.654	-2.3476	319.654	7.0614	319.654	184.354	319.654	297.093	320.761	-3.29246
																								319.654	-0.35613	10.6254	-0.17163	3.08204		319.654	-4901.62	-4817.27	-4800.38	-4800.04		319.655	-31.9704	319.655	-3.19135	319.655	6.5614	319.655	184.479	319.655	298.718	320.771	-0.03579
																								319.655	-0.41863	10.6254	-0.07528	2.59454		319.655	-4902.56	-4824.71	-4800.15	-4800.22		319.656	-28.2954	319.656	-1.31635	319.656	5.6864	319.656	184.416	319.656	297.468	320.781	5.45754
																								319.656	-0.04363	11.1694	-0.14939	0.15705		319.656	-4909.77	-4810.76	-4800.74	-4800.11		319.657	-34.8579	319.657	-0.09761	319.657	6.9989	319.657	183.354	319.657	298.593	320.791	11.8142
																								319.657	-0.60613	12.2573	-0.11975	1.45704		319.657	-4905.07	-4822.85	-4800.4	-4799.98		319.659	-32.2329	319.659	-0.09761	319.659	4.87388	319.659	184.416	319.659	298.968	320.801	15.0809
																								319.659	-2.35614	11.532	-0.1568	-1.95546		319.659	-4910.08	-4820.06	-4800.53	-4800.21		319.66	-36.4329	319.66	2.05865	319.66	6.5614	319.66	184.854	319.66	301.468	320.811	16.4142
																								319.66	-1.85614	12.076	-0.10493	3.56954		319.66	-4906.01	-4812.16	-4800.36	-4800.15		319.661	-31.4454	319.661	0.18364	319.661	5.8114	319.661	184.479	319.661	299.468	320.821	18.1942
																								319.661	-4.60614	11.2903	-0.14939	1.13205		319.661	-4909.14	-4809.37	-4800.57	-4799.98		319.662	-29.0829	319.662	0.8399	319.662	5.0614	319.662	184.916	319.662	301.093	320.831	19.8942
																								319.662	-5.16865	11.2903	-0.0901	-1.63046		319.662	-4919.8	-4796.36	-4800.4	-4800.05		319.664	-31.9704	319.664	1.68365	319.664	5.3114	319.664	184.979	319.664	298.218	320.841	19.3842
																								319.664	-5.66865	11.5924	-0.13457	0.96955		319.664	-4915.72	-4799.15	-4800.57	-4800.12		319.665	-29.0829	319.665	1.7774	319.665	6.0614	319.665	185.104	319.665	300.593	320.851	19.8809
																								319.665	-6.23115	10.9276	-0.08269	0.96955		319.665	-4912.28	-4798.68	-4800.44	-4800.18		319.666	-29.8704	319.666	2.43365	319.666	5.9364	319.666	185.979	319.666	302.343	320.861	18.2975
																								319.666	-7.04365	10.8067	-0.12716	1.45704		319.666	-4908.51	-4792.17	-4800.13	-4800.21		319.667	-26.7204	319.667	1.7774	319.667	5.9364	319.667	185.791	319.667	299.843	320.871	13.4309
																								319.667	-7.98115	11.8947	-0.08269	4.05704		319.667	-4920.74	-4796.82	-4800.25	-4800.18		319.668	-32.4954	319.668	0.8399	319.668	5.6864	319.668	187.479	319.668	300.843	320.881	10.5209
																								319.668	-9.73115	11.8947	-0.14939	-0.33045		319.668	-4913.22	-4790.78	-4800.13	-4800.26		319.67	-31.1829	319.67	0.46489	319.67	6.1864	319.67	185.791	319.67	300.343	320.891	7.89421
																								319.67	-9.10615	11.532	-0.05305	-0.00546		319.67	-4913.22	-4782.42	-4800.21	-4800.08		319.671	-33.5454	319.671	2.7149	319.671	4.62388	319.671	186.354	319.671	300.343	320.901	6.83754
																								319.671	-10.0436	12.0155	-0.05305	2.43204		319.671	-4916.04	-4785.67	-4800.19	-4800.09		319.672	-33.0204	319.672	3.0899	319.672	5.9364	319.672	186.291	319.672	297.218	320.911	7.10088
																								319.672	-11.5436	12.4991	-0.05305	3.24454		319.672	-4915.72	-4781.02	-4799.91	-4800.38		319.673	-29.6079	319.673	2.99615	319.673	5.4989	319.673	186.791	319.673	299.968	320.921	8.03421
																								319.673	-10.2936	12.6199	-0.00117	5.68204		319.673	-4920.74	-4791.71	-4800.13	-4800.01		319.675	-27.7704	319.675	2.62115	319.675	4.68638	319.675	189.166	319.675	298.093	320.931	6.13088
																								319.675	-11.7936	13.3452	-0.0901	5.84454		319.675	-4914.78	-4778.23	-4799.98	-4799.85		319.676	-27.5079	319.676	3.18365	319.676	5.3114	319.676	188.666	319.676	301.468	320.941	7.53754
																								319.676	-11.7936	12.7408	-0.03081	3.73204		319.676	-4920.74	-4766.15	-4799.98	-4800.11		319.677	-35.6454	319.677	3.37115	319.677	4.18638	319.677	189.041	319.677	300.468	320.951	9.04088
																								319.677	-13.1686	13.8287	-0.06046	4.38204		319.677	-4922.62	-4782.88	-4799.94	-4800.01		319.678	-29.8704	319.678	2.7149	319.678	4.31138	319.678	189.854	319.678	297.468	320.961	9.05421
																								319.678	-13.4186	13.2848	-0.18645	6.16954		319.678	-4926.07	-4772.66	-4800.46	-4800.09		319.679	-34.0704	319.679	4.30865	319.679	3.81138	319.679	191.229	319.679	299.468	320.971	9.51421
																								319.679	-12.9186	14.1913	-0.0234	5.19454		319.679	-4928.26	-4774.98	-4799.98	-4800.05		319.681	-31.1829	319.681	1.49615	319.681	3.49889	319.681	191.479	319.681	300.093	320.981	9.89421
																								319.681	-12.1686	12.8012	-0.17163	3.73204		319.681	-4927.32	-4768.94	-4799.98	-4800.17		319.682	-37.4829	319.682	3.37115	319.682	2.62389	319.682	191.729	319.682	299.593	320.991	8.83421
																								319.682	-12.9186	13.8892	0.05071	2.75704		319.682	-4929.2	-4761.04	-4800.27	-4800.07		319.683	-34.3329	319.683	2.80865	319.683	2.43639	319.683	191.041	319.683	298.343	321.002	8.92754
																								319.683	-13.7311	14.0705	0.0433	0.64455		319.683	-4934.22	-4763.83	-4800.44	-4800.04		319.684	-39.5829	319.684	2.99615	319.684	1.56139	319.684	192.854	319.684	299.093	321.012	12.3442
																								319.684	-13.2311	14.1309	-0.0234	1.29455		319.684	-4937.98	-4769.87	-4800.3	-4800.02		319.686	-39.3204	319.686	5.62115	319.686	1.62389	319.686	192.854	319.686	298.843	321.022	14.3675
																								319.686	-12.9186	13.6474	0.05812	2.75704		319.686	-4930.46	-4764.75	-4800.15	-4800.14		319.687	-36.6954	319.687	4.68365	319.687	0.87389	319.687	194.916	319.687	300.843	321.032	14.8475
																								319.687	-14.3561	14.4331	-0.14939	3.56954		319.687	-4925.44	-4769.4	-4800.34	-4800.11		319.688	-42.9954	319.688	4.2149	319.688	1.37389	319.688	194.291	319.688	300.593	321.042	11.2942
																								319.688	-13.2936	14.2518	0.08776	4.05704		319.688	-4922.31	-4761.5	-4800.08	-4799.97		319.689	-43.7829	319.689	4.68365	319.689	-0.12611	319.689	194.791	319.689	299.968	321.052	6.47088
																								319.689	-13.6061	14.3727	-0.06046	1.94454		319.689	-4928.58	-4756.85	-4800.27	-4799.94		319.69	-45.6204	319.69	4.49615	319.69	-0.93861	319.69	195.541	319.69	299.218	321.062	3.66754
																								319.69	-14.2936	15.2188	-0.11975	4.86954		319.69	-4927.32	-4767.54	-4800.06	-4800.14		319.692	-48.2454	319.692	4.9649	319.692	-1.93862	319.692	196.166	319.692	299.093	321.072	3.27754
																								319.692	-14.9186	14.4936	-0.06787	2.26954		319.692	-4928.58	-4756.85	-4800.44	-4800.22		319.693	-48.7704	319.693	6.37114	319.693	-1.31362	319.693	198.166	319.693	298.593	321.082	6.00088
																								319.693	-13.5436	14.4331	-0.05305	3.24454		319.693	-4923.88	-4757.78	-4800.27	-4800.25		319.694	-46.9329	319.694	4.87115	319.694	-2.18862	319.694	197.666	319.694	298.218	321.092	8.96421
																								319.694	-13.2936	14.554	0.06553	6.00704		319.694	-4921.37	-4752.21	-4800.08	-4800.21		319.695	-49.0329	319.695	4.5899	319.695	-3.00111	319.695	199.041	319.695	300.468	321.102	10.7742
																								319.695	-12.1686	14.7353	-0.06046	-0.16795		319.695	-4923.56	-4755.92	-4800.32	-4800.09		319.697	-49.8204	319.697	5.1524	319.697	-3.50112	319.697	198.479	319.697	296.593	321.112	8.19088
																								319.697	-12.1061	15.2793	0.05812	6.00704		319.697	-4921.68	-4760.11	-4800.23	-4799.79		319.698	-52.4454	319.698	5.62115	319.698	-3.43861	319.698	199.604	319.698	296.468	321.122	5.68421
																								319.698	-11.9811	15.8837	-0.0901	4.05704		319.698	-4925.13	-4758.71	-4799.79	-4800.07		319.699	-55.8579	319.699	5.5274	319.699	-3.43861	319.699	198.791	319.699	298.218	321.132	-0.73246
																								319.699	-12.4186	14.6749	-0.00858	3.40704		319.699	-4918.23	-4768.01	-4799.85	-4800.18		319.7	-52.7079	319.7	4.87115	319.7	-3.75112	319.7	201.354	319.7	300.093	321.142	-4.39246
																								319.7	-11.3561	16.2463	-0.01599	4.05704		319.7	-4921.05	-4769.87	-4799.79	-4799.79		319.701	-50.3454	319.701	4.9649	319.701	-4.93862	319.701	201.604	319.701	299.593	321.152	-4.75912
																								319.701	-12.4811	15.4606	0.16188	3.73204		319.701	-4914.47	-4765.22	-4800.34	-4799.99		319.703	-51.3954	319.703	4.7774	319.703	-6.1886	319.703	202.041	319.703	301.343	321.162	-1.27579
																								319.703	-12.0436	15.7023	-0.00858	4.54454		319.703	-4913.53	-4766.15	-4799.49	-4800.09		319.704	-56.6454	319.704	5.5274	319.704	-5.6261	319.704	200.666	319.704	295.468	321.172	4.96088
																								319.704	-12.4186	14.7957	-0.0234	0.80705		319.704	-4916.04	-4773.58	-4800.44	-4799.99		319.705	-54.8079	319.705	5.5274	319.705	-5.0636	319.705	201.916	319.705	296.718	321.182	12.1175
																								319.705	-12.7936	14.0705	-0.03823	6.16954		319.705	-4914.47	-4774.05	-4800.34	-4799.92		319.706	-53.2329	319.706	7.77742	319.706	-6.0011	319.706	200.979	319.706	298.218	321.192	20.3409
																								319.706	-12.7311	13.9496	-0.00117	4.21954		319.706	-4913.53	-4767.54	-4800.19	-4799.85		319.708	-53.7579	319.708	4.4024	319.708	-5.8761	319.708	202.104	319.708	299.093	321.202	25.3742
																								319.708	-10.7936	13.2243	-0.01599	4.86954		319.708	-4911.65	-4779.63	-4800.34	-4800.08		319.709	-53.4954	319.709	5.43365	319.709	-8.0011	319.709	201.104	319.709	299.593	321.212	26.7175
																								319.709	-12.0436	13.043	0.00624	2.26954		319.709	-4915.72	-4773.58	-4800.17	-4799.87		319.71	-52.1829	319.71	5.5274	319.71	-7.3761	319.71	200.479	319.71	294.593	321.222	26.9475
																								319.71	-13.1061	13.1639	0.01365	3.89454		319.71	-4923.56	-4771.73	-4800.15	-4799.75		319.711	-54.8079	319.711	5.3399	319.711	-7.4386	319.711	200.791	319.711	296.718	321.232	26.7509
																								319.711	-11.9186	12.9826	-0.08269	-2.11796		319.711	-4919.17	-4780.09	-4800.66	-4799.95		319.712	-50.3454	319.712	6.93364	319.712	-7.6261	319.712	200.479	319.712	293.843	321.242	29.0975
																								319.712	-11.9186	11.9551	-0.05305	-0.00546		319.712	-4915.72	-4772.66	-4800.3	-4800.01		319.714	-46.4079	319.714	4.9649	319.714	-7.5636	319.714	199.979	319.714	297.343	321.252	34.8909
																								319.714	-11.5436	12.9221	0.00624	2.10704		319.714	-4914.16	-4773.12	-4800.27	-4799.99		319.715	-51.1329	319.715	4.12115	319.715	-9.1261	319.715	200.354	319.715	294.468	321.262	39.2375
																								319.715	-11.9811	12.1364	0.08035	-0.65545		319.715	-4913.84	-4769.4	-4800.49	-4799.88		319.716	-53.7579	319.716	4.2149	319.716	-8.5011	319.716	199.604	319.716	293.593	321.272	38.1309
																								319.716	-11.0436	13.2243	-0.03081	-2.28046		319.716	-4914.78	-4768.94	-4800.61	-4799.82		319.717	-54.8079	319.717	5.1524	319.717	-8.5011	319.717	199.604	319.717	292.343	321.282	36.8742
																								319.717	-10.2936	11.9551	-0.05305	-2.93046		319.717	-4910.39	-4769.87	-4800.68	-4799.92		319.719	-59.2704	319.719	3.37115	319.719	-9.0636	319.719	199.541	319.719	292.218	321.292	35.3309
																								319.719	-10.4186	12.1364	-0.05305	-2.93046		319.719	-4906.32	-4764.75	-4800.34	-4799.95		319.72	-59.5329	319.72	4.7774	319.72	-8.5636	319.72	200.416	319.72	292.593	321.302	30.7675
																								319.72	-9.85615	11.7133	-0.03081	-3.74296		319.72	-4904.44	-4773.58	-4800.38	-4799.99		319.721	-53.2329	319.721	2.43365	319.721	-9.6886	319.721	199.916	319.721	293.468	321.312	28.0342
																								319.721	-11.1686	11.9551	-0.11975	-2.76796		319.721	-4903.5	-4768.01	-4800.32	-4800.24		319.722	-60.0579	319.722	1.5899	319.722	-10.1261	319.722	200.041	319.722	290.468	321.322	25.4042
																								319.722	-10.9811	11.8342	-0.04564	-7.80546		319.722	-4904.44	-4778.23	-4800.34	-4799.72		319.723	-55.5954	319.723	0.46489	319.723	-10.3761	319.723	199.416	319.723	288.718	321.332	19.3642
																								319.723	-10.9186	10.021	0.0433	-5.85546		319.723	-4901.93	-4777.3	-4800.8	-4800.29		319.725	-62.6829	319.725	2.43365	319.725	-10.0011	319.725	199.479	319.725	289.218	321.342	13.9409
																								319.725	-11.1686	11.4111	-0.1568	-3.90546		319.725	-4906.01	-4792.17	-4800.44	-4800.18		319.726	-57.4329	319.726	1.87115	319.726	-10.3136	319.726	199.354	319.726	290.218	321.352	6.40421
																								319.726	-11.1686	10.5045	0.02847	-5.36796		319.726	-4900.68	-4788.92	-4800.66	-4799.95		319.727	-52.7079	319.727	1.12115	319.727	-9.9386	319.727	200.916	319.727	288.968	321.362	-0.68246
																								319.727	-11.0436	10.021	0.03589	-5.20546		319.727	-4893.78	-4788.92	-4800.42	-4799.74		319.728	-60.0579	319.728	0.65239	319.728	-10.0636	319.728	199.854	319.728	291.093	321.372	-5.17912
																								319.728	-10.9811	10.8672	0.01365	-6.01796		319.728	-4892.21	-4793.57	-4799.89	-4799.77		319.73	-55.8579	319.73	-0.66011	319.73	-10.8761	319.73	200.604	319.73	291.093	321.382	-6.63912
																								319.73	-11.6686	10.2628	0.05071	-7.15546		319.73	-4901.93	-4792.64	-4800.72	-4800.01		319.731	-60.3204	319.731	0.46489	319.731	-10.5636	319.731	200.416	319.731	292.593	321.392	-5.55912
																								319.731	-11.1686	9.90015	-0.05305	-10.893		319.731	-4897.54	-4798.68	-4800.57	-4799.97		319.732	-56.9079	319.732	-1.7851	319.732	-9.8761	319.732	201.229	319.732	289.468	321.402	-1.76912
																								319.732	-11.2936	8.69135	-0.12716	-9.26796		319.732	-4895.03	-4789.85	-4800.78	-4800.24		319.733	-52.4454	319.733	-1.2226	319.733	-9.0011	319.733	201.791	319.733	291.093	321.412	-0.23246
																								319.733	-10.4811	9.59795	-0.06787	-6.83046		319.733	-4892.53	-4803.79	-4800.63	-4800.12		319.734	-52.7079	319.734	-1.9726	319.734	-8.9386	319.734	203.166	319.734	291.093	321.422	3.70754
																								319.734	-12.9186	10.6254	-0.14939	-7.64296		319.734	-4887.82	-4791.25	-4800.55	-4800.04		319.736	-50.8704	319.736	-3.37885	319.736	-9.3136	319.736	202.729	319.736	294.093	321.432	6.33421
																								319.736	-10.8561	8.99355	-0.11234	-6.34296		319.736	-4893.15	-4792.17	-4800.34	-4800.02		319.737	-49.8204	319.737	-2.62885	319.737	-8.9386	319.737	203.604	319.737	290.593	321.442	10.7809
																								319.737	-12.2936	9.11443	-0.06787	-6.50546		319.737	-4892.53	-4788.46	-4800.61	-4800.07		319.738	-51.9204	319.738	-2.44135	319.738	-7.9386	319.738	204.416	319.738	293.468	321.452	16.5909
																								319.738	-10.9811	8.63091	-0.16422	-7.96796		319.738	-4895.35	-4789.39	-4800.66	-4800.11		319.739	-47.4579	319.739	-1.31635	319.739	-9.3136	319.739	204.604	319.739	292.093	321.462	23.1375
																								319.739	-10.7936	8.57047	0.06553	-5.36796		319.739	-4884.69	-4796.36	-4800.68	-4800.28		319.741	-54.8079	319.741	-2.81635	319.741	-7.8761	319.741	205.666	319.741	295.093	321.472	30.5742
																								319.741	-11.6686	9.77927	-0.12716	-5.69296		319.741	-4883.12	-4796.82	-4800.32	-4800.08		319.742	-55.8579	319.742	-2.25385	319.742	-8.9386	319.742	205.979	319.742	295.343	321.482	37.1209
																								319.742	-10.8561	9.35619	-0.08269	-7.64296		319.742	-4883.75	-4780.56	-4800.63	-4799.98		319.743	-51.3954	319.743	-2.06635	319.743	-8.1886	319.743	206.416	319.743	295.968	321.492	43.6875
																								319.743	-10.6686	9.29575	0.0433	-6.99296		319.743	-4878.1	-4787.99	-4800.87	-4800.26		319.744	-54.5454	319.744	0.08989	319.744	-8.0636	319.744	205.229	319.744	294.343	321.502	49.4975
																								319.744	-11.2311	10.1419	-0.08269	-5.20546		319.744	-4874.97	-4781.49	-4800.4	-4799.97		319.745	-53.4954	319.745	-1.69135	319.745	-8.5011	319.745	207.354	319.745	293.843	321.512	55.0509
																								319.745	-10.7936	9.53751	-0.06787	-6.34296		319.745	-4870.27	-4782.88	-4800.46	-4800.32		319.747	-60.0579	319.747	-1.12885	319.747	-6.7511	319.747	208.541	319.747	296.843	321.522	62.2876
																								319.747	-10.0436	9.83971	-0.00117	-7.64296		319.747	-4874.34	-4789.39	-4800.87	-4800.08		319.748	-51.6579	319.748	-0.00386	319.748	-7.3761	319.748	209.104	319.748	298.468	321.532	69.1342
																								319.748	-10.6061	10.2023	-0.04564	-4.55546		319.748	-4864	-4764.29	-4800.34	-4800.21		319.749	-58.2204	319.749	-1.50385	319.749	-7.0636	319.749	209.104	319.749	295.843	321.542	75.5309
																								319.749	-9.73115	10.2628	0.00624	-3.09296		319.749	-4866.5	-4766.15	-4800.7	-4800.12		319.75	-57.9579	319.75	-0.56636	319.75	-7.0636	319.75	209.104	319.75	295.968	321.552	81.6209
																								319.75	-9.23115	11.3507	0.00624	-5.04296		319.75	-4865.56	-4773.58	-4799.94	-4800.19		319.752	-67.1454	319.752	-0.75385	319.752	-6.3761	319.752	208.666	319.752	295.468	321.562	85.2942
																								319.752	-10.6061	10.2023	-0.08269	-2.44296		319.752	-4865.88	-4761.5	-4800.57	-4800.34		319.753	-63.9954	319.753	-0.09761	319.753	-4.93862	319.753	209.041	319.753	298.093	321.572	80.0742
																								319.753	-9.79365	10.8067	-0.05305	-2.11796		319.753	-4861.49	-4775.44	-4800.21	-4800.41		319.754	-60.8454	319.754	-0.56636	319.754	-5.6886	319.754	208.916	319.754	300.343	321.582	72.5642
																								319.754	-9.16865	10.7463	0.05812	-0.49295		319.754	-4864.31	-4762.43	-4800.49	-4800.29		319.755	-69.2454	319.755	-0.75385	319.755	-4.50112	319.755	209.729	319.755	302.968	321.592	65.8442
																								319.755	-9.54365	10.9276	-0.11975	-3.09296		319.755	-4860.23	-4749.42	-4800.57	-4800.15		319.756	-71.3454	319.756	0.18364	319.756	-5.1886	319.756	208.604	319.756	301.843	321.602	57.4242
																								319.756	-10.2936	11.7738	-0.01599	-0.65545		319.756	-4861.49	-4751.74	-4800.53	-4800.11		319.758	-70.5579	319.758	0.08989	319.758	-4.00112	319.758	209.729	319.758	302.593	321.612	50.6309
																								319.758	-7.91865	10.3837	-0.11234	-0.49295		319.758	-4865.88	-4747.56	-4800.38	-4800.15		319.759	-72.1329	319.759	1.30865	319.759	-3.62611	319.759	208.604	319.759	302.718	321.622	45.3475
																								319.759	-8.23115	11.1089	-0.09751	0.96955		319.759	-4865.56	-4746.63	-4800.57	-4800.24		319.76	-71.3454	319.76	-0.00386	319.76	-2.00112	319.76	208.604	319.76	303.468	321.632	39.9309
																								319.76	-9.23115	10.5045	-0.03823	-0.49295		319.76	-4863.68	-4740.12	-4800.97	-4800.21		319.761	-73.9704	319.761	0.55864	319.761	-4.31362	319.761	208.416	319.761	304.718	321.642	34.2775
																								319.761	-8.41865	11.1694	0.05071	1.45704		319.761	-4858.35	-4734.08	-4800.4	-4800.52		319.762	-72.1329	319.762	-1.0351	319.762	-2.93862	319.762	208.416	319.762	306.718	321.652	28.6075
																								319.762	-7.54365	10.2628	-0.01599	-0.49295		319.762	-4868.07	-4721.07	-4800.57	-4800.31		319.764	-73.4454	319.764	-1.7851	319.764	-2.12612	319.764	208.479	319.764	306.218	321.662	23.3742
																								319.764	-8.23115	10.2023	-0.05305	1.29455		319.764	-4864.94	-4724.79	-4800.61	-4800.32		319.765	-73.7079	319.765	-1.87885	319.765	-1.62612	319.765	207.666	319.765	306.718	321.672	15.5142
																								319.765	-8.66865	10.0815	0.00624	0.96955		319.765	-4860.86	-4725.25	-4800.59	-4800.26		319.766	-73.7079	319.766	-1.87885	319.766	-1.25112	319.766	207.604	319.766	307.843	321.682	5.96754
																								319.766	-8.54365	11.1694	-0.06046	1.94454		319.766	-4860.55	-4712.24	-4800.27	-4800.42		319.767	-70.8204	319.767	-2.25385	319.767	-1.25112	319.767	207.916	319.767	309.468	321.692	-3.46912
																								319.767	-7.60615	10.8067	0.05071	-1.46796		319.767	-4848.32	-4709.91	-4800.59	-4800.19		319.769	-75.8079	319.769	-3.4726	319.769	-0.31361	319.769	207.604	319.769	309.468	321.702	-10.4458
																								319.769	-6.98115	11.1089	0.07294	1.61954		319.769	-4848.01	-4710.84	-4800.06	-4799.97		319.77	-78.9579	319.77	-3.8476	319.77	-0.18861	319.77	207.729	319.77	308.343	321.712	-16.2791
																								319.77	-8.79365	11.7738	-0.04564	-0.49295		319.77	-4847.38	-4694.58	-4800.17	-4800.31		319.771	-78.1704	319.771	-2.1601	319.771	0.87389	319.771	207.229	319.771	307.718	321.722	-21.2125
																								319.771	-8.04365	12.1968	0.0433	3.40704		319.771	-4846.44	-4703.41	-4800.08	-4800.28		319.772	-76.8579	319.772	-3.2851	319.772	0.06139	319.772	205.979	319.772	310.968	321.732	-24.6558
																								319.772	-8.16865	11.2298	0.03589	0.96955		319.772	-4845.5	-4697.83	-4800.42	-4800.34		319.773	-78.1704	319.773	-4.12885	319.773	1.18639	319.773	207.729	319.773	310.968	321.742	-24.6191
																								319.773	-7.35615	11.9551	-0.13457	2.43204		319.773	-4843.31	-4690.39	-4799.7	-4800.17		319.775	-76.0704	319.775	-4.2226	319.775	0.37389	319.775	206.416	319.775	309.593	321.752	-25.3291
																								319.775	-8.35615	12.3177	0.02847	0.64455		319.775	-4833.27	-4687.61	-4800.93	-4800.18		319.776	-78.4329	319.776	-6.19136	319.776	1.43639	319.776	206.291	319.776	311.343	321.762	-25.9625
																								319.776	-8.16865	11.3507	-0.14198	2.43204		319.776	-4842.05	-4691.79	-4800.34	-4800.26		319.777	-82.6329	319.777	-3.94135	319.777	1.12389	319.777	207.416	319.777	308.093	321.772	-25.7625
																								319.777	-8.98115	11.1089	-0.20127	1.13205		319.777	-4837.66	-4695.51	-4800.3	-4800.28		319.778	-76.5954	319.778	-6.66011	319.778	1.99889	319.778	206.916	319.778	309.843	321.782	-25.5025
																								319.778	-8.98115	10.1419	-0.03823	1.13205		319.778	-4837.35	-4692.72	-4800.44	-4800.56		319.78	-77.3829	319.78	-4.5976	319.78	2.81139	319.78	207.479	319.78	313.593	321.792	-25.8825
																								319.78	-8.04365	10.8672	-0.00117	-0.81795		319.78	-4829.51	-4685.75	-4800.23	-4800.28		319.781	-78.4329	319.781	-4.50385	319.781	2.81139	319.781	205.916	319.781	310.468	321.802	-28.5925
																								319.781	-8.35615	10.2023	-0.04564	-0.65545		319.781	-4828.26	-4678.78	-4800.23	-4800.41		319.782	-76.0704	319.782	-5.81635	319.782	2.62389	319.782	207.541	319.782	311.343	321.812	-32.3725
																								319.782	-7.98115	10.9276	-0.12716	-3.09296		319.782	-4826.69	-4669.48	-4800.34	-4800.17		319.783	-77.3829	319.783	-4.31635	319.783	2.31139	319.783	206.166	319.783	308.593	321.822	-34.6891
																								319.783	-8.48115	10.4441	-0.07528	-4.39296		319.783	-4830.14	-4676.45	-4800.38	-4800.25		319.784	-78.9579	319.784	-5.5351	319.784	2.87389	319.784	206.479	319.784	310.468	321.832	-35.0891
																								319.784	-8.35615	10.9881	0.02847	-7.64296		319.784	-4821.36	-4683.42	-4800.36	-4800.19		319.786	-80.0079	319.786	-6.75386	319.786	3.49889	319.786	206.166	319.786	313.343	321.842	-33.7825
																								319.786	-7.79365	10.3232	-0.0234	-8.78046		319.786	-4817.29	-4679.24	-4800	-4800.35		319.787	-75.5454	319.787	-6.75386	319.787	4.12388	319.787	206.604	319.787	310.968	321.852	-33.9858
																								319.787	-7.54365	9.96058	-0.01599	-5.85546		319.787	-4812.9	-4682.96	-4800.17	-4800.36		319.788	-75.0204	319.788	-6.94136	319.788	4.37388	319.788	207.291	319.788	312.468	321.862	-32.8091
																								319.788	-7.85615	10.2023	-0.03823	-7.64296		319.788	-4811.02	-4678.31	-4799.98	-4800.38		319.789	-73.9704	319.789	-6.19136	319.789	3.62388	319.789	205.979	319.789	311.093	321.872	-30.4791
																								319.789	-7.79365	10.6254	0.00624	-10.7305		319.789	-4812.58	-4687.14	-4800.08	-4800.46		319.791	-76.0704	319.791	-5.06635	319.791	4.74888	319.791	205.166	319.791	311.468	321.882	-27.2591
																								319.791	-7.66865	11.2903	-0.17163	-8.94296		319.791	-4814.46	-4678.31	-4800.46	-4800.61		319.792	-72.9204	319.792	-5.44135	319.792	5.2489	319.792	205.479	319.792	310.968	321.892	-23.3825
																								319.792	-8.35615	8.4496	-0.16422	-9.10546		319.792	-4806.63	-4682.49	-4800.11	-4800.55		319.793	-72.9204	319.793	-6.09761	319.793	5.4989	319.793	205.229	319.793	313.968	321.902	-17.6558
																								319.793	-7.04365	8.1474	-0.00858	-8.78046		319.793	-4806	-4691.32	-4799.91	-4800.25		319.794	-68.7204	319.794	-5.3476	319.794	5.6239	319.794	206.229	319.794	313.218	321.912	-11.6525
																								319.794	-6.79365	7.543	-0.16422	-11.543		319.794	-4796.91	-4689	-4799.77	-4800.46		319.795	-69.2454	319.795	-4.9726	319.795	5.7489	319.795	205.604	319.795	313.218	321.922	-5.82246
																								319.795	-6.29365	9.17487	-0.10493	-9.26796		319.795	-4797.85	-4695.51	-4800.57	-4800.14		319.797	-68.4579	319.797	-5.7226	319.797	5.6864	319.797	205.791	319.797	313.718	321.932	0.91754
																								319.797	-7.23115	8.02652	-0.14939	-9.43046		319.797	-4801.61	-4689.46	-4800.17	-4800.36		319.798	-66.0954	319.798	-5.62885	319.798	6.6864	319.798	203.979	319.798	312.843	321.942	8.98088
																								319.798	-6.98115	8.51004	-0.21609	-10.243		319.798	-4796.28	-4699.69	-4800.49	-4800.22		319.799	-68.4579	319.799	-5.25385	319.799	8.0614	319.799	205.916	319.799	316.093	321.952	16.4775
																								319.799	-5.98115	7.48256	-0.08269	-11.7055		319.799	-4790.01	-4699.69	-4799.94	-4800.35		319.8	-66.0954	319.8	-6.75386	319.8	8.1239	319.8	205.604	319.8	317.343	321.962	20.9275
																								319.8	-7.23115	7.05949	-0.03081	-7.15546		319.8	-4791.89	-4705.27	-4799.91	-4800.31		319.802	-66.8829	319.802	-5.9101	319.802	8.0614	319.802	205.104	319.802	317.593	321.972	24.7609
																								319.802	-6.16865	7.11993	-0.21609	-11.0555		319.802	-4789.07	-4701.55	-4799.98	-4800.17		319.803	-63.9954	319.803	-6.75386	319.803	8.3114	319.803	205.604	319.803	316.968	321.982	30.5842
																								319.803	-6.66865	7.8452	-0.25315	-8.13046		319.803	-4786.88	-4705.73	-4800.51	-4800.36		319.804	-73.9704	319.804	-5.81635	319.804	8.8114	319.804	204.854	319.804	317.093	321.992	38.2742
																								319.804	-7.54365	6.09245	-0.2235	-7.64296		319.804	-4791.89	-4714.1	-4800.02	-4800.19		319.805	-66.6204	319.805	-5.62885	319.805	9.9989	319.805	204.291	319.805	316.968	322.003	51.9209
																								319.805	-7.04365	7.18036	-0.03823	-6.01796		319.805	-4788.13	-4721.07	-4800.38	-4800.34		319.806	-71.3454	319.806	-7.50383	319.806	10.1864	319.806	205.229	319.806	321.718	322.013	64.2275
																								319.806	-5.41865	6.09245	-0.26056	-9.10546		319.806	-4784.37	-4725.25	-4800	-4800.42		319.808	-66.8829	319.808	-5.25385	319.808	10.6239	319.808	205.104	319.808	321.218	322.023	71.4409
																								319.808	-5.98115	5.5485	0.00624	-1.63046		319.808	-4784.37	-4728.04	-4800.32	-4800.38		319.809	-69.2454	319.809	-6.75386	319.809	10.6864	319.809	205.104	319.809	320.843	322.033	77.0476
																								319.809	-5.54365	6.09245	-0.13457	-7.64296		319.809	-4778.72	-4733.15	-4800.3	-4800.21		319.81	-69.2454	319.81	-5.7226	319.81	9.4364	319.81	205.041	319.81	318.218	322.043	79.7675
																								319.81	-5.54365	6.57597	-0.13457	-6.01796		319.81	-4782.17	-4735.01	-4799.68	-4800.36		319.811	-70.2954	319.811	-5.25385	319.811	11.2489	319.811	204.041	319.811	320.718	322.053	78.9575
																								319.811	-6.35615	5.42762	-0.17904	-1.79296		319.811	-4781.23	-4747.56	-4799.94	-4800.25		319.813	-72.6579	319.813	-5.1601	319.813	11.3114	319.813	203.916	319.813	321.593	322.063	74.6309
																								319.813	-5.54365	5.5485	-0.0234	-5.20546		319.813	-4774.65	-4754.99	-4799.94	-4800.41		319.814	-68.4579	319.814	-5.5351	319.814	11.3114	319.814	204.104	319.814	321.343	322.073	68.3175
																								319.814	-4.98114	4.88366	-0.2235	-1.79296		319.814	-4783.74	-4750.35	-4799.87	-4800.19		319.815	-68.4579	319.815	-5.9101	319.815	11.0614	319.815	204.416	319.815	322.218	322.083	61.9442
																								319.815	-6.79365	7.72432	-0.19386	-4.71796		319.815	-4774.65	-4754.07	-4799.91	-4800.21		319.816	-70.8204	319.816	-6.09761	319.816	10.6864	319.816	204.291	319.816	320.218	322.093	53.3909
																								319.816	-5.60615	5.06498	-0.26797	0.15705		319.816	-4771.83	-4763.36	-4800.34	-4800.48		319.817	-70.5579	319.817	-5.3476	319.817	11.6239	319.817	203.291	319.817	320.218	322.103	44.0975
																								319.817	-6.91865	5.30674	-0.19386	0.80705		319.817	-4772.77	-4766.15	-4800.02	-4799.99		319.819	-67.1454	319.819	-5.1601	319.819	12.3739	319.819	202.666	319.819	320.093	322.113	31.0075
																								319.819	-4.66864	4.03751	-0.06787	2.10704		319.819	-4769.32	-4768.94	-4800.11	-4800.44		319.82	-70.8204	319.82	-5.7226	319.82	11.9989	319.82	202.666	319.82	319.718	322.123	16.3842
																								319.82	-5.29365	5.00454	-0.11975	2.59454		319.82	-4773.08	-4769.87	-4799.96	-4799.99		319.821	-69.2454	319.821	-7.22261	319.821	11.5614	319.821	202.791	319.821	320.718	322.133	3.14421
																								319.821	-5.60615	4.64191	-0.08269	-0.65545		319.821	-4770.89	-4768.47	-4799.89	-4800.31		319.822	-66.8829	319.822	-8.44133	319.822	11.5614	319.822	201.479	319.822	320.593	322.143	-7.43912
																								319.822	-3.91864	4.09795	-0.16422	1.45704		319.822	-4772.14	-4764.75	-4800.02	-4800.18		319.824	-76.8579	319.824	-6.84761	319.824	11.9989	319.824	200.854	319.824	317.218	322.153	-18.0058
																								319.824	-4.73114	4.33971	-0.19386	0.96955		319.824	-4769.95	-4768.01	-4799.32	-4800.19		319.825	-71.3454	319.825	-7.12886	319.825	11.5614	319.825	199.729	319.825	318.593	322.163	-27.1058
																								319.825	-4.04364	2.16389	-0.19386	-0.16795		319.825	-4775.59	-4781.49	-4799.96	-4800.14		319.826	-72.1329	319.826	-5.5351	319.826	11.6239	319.826	199.666	319.826	319.343	322.173	-33.2091
																								319.826	-4.79364	3.79575	0.00624	1.45704		319.826	-4769.32	-4781.95	-4799.7	-4800.04		319.827	-70.8204	319.827	-9.28508	319.827	11.1239	319.827	199.604	319.827	317.968	322.183	-36.1758
																								319.827	-5.48115	2.88916	-0.06787	-0.00546		319.827	-4773.08	-4787.53	-4799.77	-4800.31		319.828	-73.7079	319.828	-9.19133	319.828	11.6239	319.828	199.541	319.828	321.593	322.193	-40.3391
																								319.828	-4.04364	2.88916	-0.20868	-0.33045		319.828	-4772.14	-4778.7	-4799.87	-4800.28		319.83	-77.1204	319.83	-8.44133	319.83	11.5614	319.83	198.979	319.83	317.468	322.203	-47.7158
																								319.83	-5.91865	3.13092	0.01365	2.59454		319.83	-4775.28	-4784.74	-4799.75	-4800.19		319.831	-72.9204	319.831	-10.5976	319.831	11.8739	319.831	199.854	319.831	317.843	322.213	-50.9291
																								319.831	-5.41865	2.40564	-0.11975	-0.49295		319.831	-4781.55	-4783.81	-4800.11	-4800.29		319.832	-78.9579	319.832	-11.8163	319.832	12.0614	319.832	198.666	319.832	316.343	322.223	-52.4391
																								319.832	-5.04365	1.55949	-0.13457	1.78204		319.832	-4777.16	-4783.81	-4800.08	-4800.21		319.833	-68.1954	319.833	-12.3788	319.833	12.8114	319.833	198.979	319.833	317.093	322.233	-50.6691
																								319.833	-5.23115	0.53202	-0.03823	-0.49295		319.833	-4783.11	-4800.08	-4800.08	-4800.18		319.835	-74.4954	319.835	-14.4413	319.835	11.3739	319.835	197.916	319.835	317.968	322.243	-46.2591
																								319.835	-5.10615	0.71334	-0.13457	3.73204		319.835	-4778.41	-4781.95	-4799.83	-4800.25		319.836	-75.2829	319.836	-13.9726	319.836	12.4364	319.836	198.041	319.836	315.593	322.253	-46.1758
																								319.836	-5.35615	0.0485	-0.03823	1.61954		319.836	-4780.61	-4794.03	-4799.79	-4800.21		319.837	-77.1204	319.837	-14.4413	319.837	12.2489	319.837	198.666	319.837	313.718	322.263	-46.6591
																								319.837	-6.04365	-0.37457	-0.12716	-0.49295		319.837	-4777.78	-4794.5	-4799.89	-4800.44		319.838	-72.1329	319.838	-14.1601	319.838	12.8739	319.838	197.916	319.838	313.718	322.273	-41.4991
																								319.838	-5.91865	-0.2537	-0.21609	5.19454		319.838	-4779.04	-4800.54	-4800.32	-4800.29		319.839	-75.5454	319.839	-15.0976	319.839	12.4989	319.839	198.479	319.839	313.218	322.283	-29.5025
																								319.839	-5.29365	-0.67677	-0.20868	6.16954		319.839	-4778.1	-4794.96	-4799.83	-4800.11		319.841	-65.3079	319.841	-16.4101	319.841	12.1864	319.841	199.041	319.841	315.718	322.293	-16.1691
																								319.841	-5.35615	-1.58337	-0.14198	7.46954		319.841	-4776.22	-4793.57	-4799.77	-4800.24		319.842	-72.1329	319.842	-16.5038	319.842	13.6864	319.842	198.854	319.842	314.843	322.303	-2.78246
																								319.842	-5.29365	0.29026	-0.09751	4.21954		319.842	-4774.34	-4803.33	-4799.98	-4800.08		319.843	-70.5579	319.843	-17.8163	319.843	13.3114	319.843	197.291	319.843	314.093	322.313	10.5775
																								319.843	-5.79365	-0.61633	-0.16422	6.00704		319.843	-4784.99	-4794.5	-4800.11	-4800.21		319.844	-66.8829	319.844	-18.0976	319.844	13.7489	319.844	198.041	319.844	313.593	322.323	19.6675
																								319.844	-5.54365	-1.82512	-0.17904	6.98204		319.844	-4779.35	-4806.58	-4799.58	-4800.18		319.846	-68.4579	319.846	-18.1913	319.846	13.6239	319.846	197.354	319.846	312.343	322.333	26.2442
																								319.846	-5.98115	-0.37457	-0.10493	6.81954		319.846	-4775.59	-4810.76	-4800.15	-4800.24		319.847	-67.4079	319.847	-20.2538	319.847	13.6239	319.847	198.229	319.847	316.718	322.343	30.1509
																								319.847	-5.04365	-0.73721	-0.2235	9.25704		319.847	-4776.53	-4802.4	-4799.7	-4800.21		319.848	-66.0954	319.848	-19.5976	319.848	13.8739	319.848	196.854	319.848	314.468	322.353	28.7975
																								319.848	-5.35615	-0.85809	-0.16422	4.54454		319.848	-4777.47	-4804.26	-4800.13	-4800.31		319.849	-63.4704	319.849	-22.8788	319.849	12.6864	319.849	198.354	319.849	315.843	322.363	28.1209
																								319.849	-4.23114	-2.2482	-0.1568	6.98204		319.849	-4779.04	-4799.15	-4799.68	-4800.41		319.85	-66.0954	319.85	-19.5038	319.85	14.4989	319.85	195.666	319.85	315.843	322.373	29.0575
																								319.85	-3.48114	-1.70425	0.06553	3.89454		319.85	-4774.02	-4812.62	-4800.02	-4799.97		319.852	-61.1079	319.852	-20.1601	319.852	13.1864	319.852	195.729	319.852	313.968	322.383	32.3475
																								319.852	-4.41864	-2.73172	-0.1568	6.33204		319.852	-4779.98	-4809.84	-4800.25	-4799.98		319.853	-65.8329	319.853	-20.9101	319.853	13.9364	319.853	196.229	319.853	315.593	322.393	34.2942
																								319.853	-3.10614	-3.69875	-0.07528	6.49454		319.853	-4774.34	-4808.44	-4799.68	-4800.22		319.854	-67.1454	319.854	-21.1913	319.854	14.3739	319.854	195.666	319.854	318.718	322.403	35.4009
																								319.854	-3.23114	-3.57787	-0.11234	2.10704		319.854	-4773.71	-4807.05	-4799.98	-4800.08		319.855	-63.9954	319.855	-20.2538	319.855	13.4989	319.855	194.479	319.855	316.468	322.413	36.2009
																								319.855	-2.04364	-2.61084	-0.11234	0.15705		319.855	-4774.65	-4808.91	-4800.19	-4799.91		319.856	-66.0954	319.856	-19.2226	319.856	13.4364	319.856	194.041	319.856	317.093	322.423	37.4075
																								319.856	-2.85614	-2.91304	-0.11234	-0.98045		319.856	-4774.02	-4823.31	-4800.02	-4800.14		319.858	-66.8829	319.858	-18.5663	319.858	13.5614	319.858	193.104	319.858	316.593	322.433	38.3209
																								319.858	-2.98114	-2.73172	-0.17163	-1.14295		319.858	-4785.31	-4824.71	-4800.32	-4800.07		319.859	-70.5579	319.859	-19.0351	319.859	12.9364	319.859	193.791	319.859	318.468	322.443	38.5042
																								319.859	-3.35614	-3.63831	-0.29762	1.94454		319.859	-4779.35	-4820.06	-4800.23	-4800.39		319.86	-65.5704	319.86	-18.1913	319.86	13.3114	319.86	193.729	319.86	318.218	322.453	38.5509
																								319.86	-2.41864	-3.45699	-0.25315	-2.60546		319.86	-4779.67	-4828.89	-4800.27	-4799.88		319.861	-63.4704	319.861	-17.2538	319.861	12.9364	319.861	193.104	319.861	320.093	322.463	35.6975
																								319.861	-4.10614	-3.94051	-0.11975	-2.44296		319.861	-4775.28	-4812.16	-4800.17	-4799.92		319.863	-65.0454	319.863	-17.8163	319.863	12.3114	319.863	192.791	319.863	319.468	322.473	34.9309
																								319.863	-2.66864	-3.63831	-0.06787	-2.93046		319.863	-4777.78	-4818.2	-4800.19	-4800.04		319.864	-64.2579	319.864	-17.3476	319.864	12.6864	319.864	192.791	319.864	320.343	322.483	37.5809
																								319.864	-3.29364	-5.02843	-0.14198	-5.85546		319.864	-4776.22	-4831.21	-4800.25	-4800.17		319.865	-64.7829	319.865	-17.4413	319.865	11.4364	319.865	192.854	319.865	320.718	322.493	38.6175
																								319.865	-3.41864	-4.60534	-0.08269	-3.41796		319.865	-4776.22	-4824.24	-4800.15	-4800.24		319.866	-63.2079	319.866	-14.9101	319.866	12.7489	319.866	193.104	319.866	319.843	322.503	36.6142
																								319.866	-1.98114	-4.24271	-0.0234	-7.80546		319.866	-4774.96	-4834.47	-4800.42	-4800.09		319.867	-61.1079	319.867	-16.3163	319.867	12.2489	319.867	193.166	319.867	321.718	322.513	35.6409
																								319.867	-2.73114	-5.14931	-0.05305	-8.29296		319.867	-4772.45	-4825.17	-4800.51	-4800.18		319.869	-61.6329	319.869	-17.2538	319.869	10.6239	319.869	193.229	319.869	322.093	322.523	36.0742
																								319.869	-2.48114	-4.96799	-0.03823	-7.80546		319.869	-4777.47	-4833.54	-4800.02	-4799.99		319.87	-59.2704	319.87	-16.2226	319.87	10.3739	319.87	192.979	319.87	320.468	322.533	41.4575
																								319.87	-1.60614	-3.94051	-0.03823	-6.66796		319.87	-4778.41	-4824.71	-4800.04	-4799.94		319.871	-58.2204	319.871	-16.7851	319.871	10.8739	319.871	192.541	319.871	321.468	322.543	45.7642
																								319.871	-2.66864	-4.42403	-0.18645	-7.48046		319.871	-4778.41	-4838.18	-4800.93	-4799.92		319.872	-61.8954	319.872	-15.4726	319.872	10.2489	319.872	192.541	319.872	319.718	322.553	46.8309
																								319.872	-2.04364	-5.81414	-0.06787	-8.45546		319.872	-4778.72	-4832.14	-4800.17	-4800.26		319.874	-56.1204	319.874	-17.1601	319.874	10.5614	319.874	193.416	319.874	320.718	322.563	47.2709
																								319.874	-2.98114	-5.57238	-0.12716	-6.99296		319.874	-4781.86	-4810.76	-4799.96	-4800.07		319.875	-55.3329	319.875	-15.2851	319.875	8.6239	319.875	192.729	319.875	322.843	322.573	50.0442
																								319.875	-2.10614	-6.17678	-0.14198	-8.61796		319.875	-4781.55	-4821.92	-4800.4	-4799.92		319.876	-50.3454	319.876	-17.4413	319.876	8.0614	319.876	191.291	319.876	319.843	322.583	51.8009
																								319.876	-2.60614	-6.72073	-0.1568	-9.10546		319.876	-4781.23	-4812.62	-4799.75	-4800.02		319.877	-60.5829	319.877	-14.6288	319.877	6.7489	319.877	192.229	319.877	320.218	322.593	51.7009
																								319.877	-3.04364	-6.78117	-0.26797	-12.3555		319.877	-4780.61	-4807.98	-4800.23	-4800.11		319.878	-56.1204	319.878	-15.0976	319.878	8.3739	319.878	192.166	319.878	319.343	322.603	53.5142
																								319.878	-1.91864	-7.56689	-0.05305	-9.26796		319.878	-4783.74	-4807.51	-4800.25	-4800.12		319.88	-50.0829	319.88	-14.2538	319.88	7.4364	319.88	191.666	319.88	322.968	322.613	52.8409
																								319.88	-2.91864	-8.29216	-0.07528	-12.0305		319.88	-4783.74	-4807.05	-4799.85	-4799.97		319.881	-50.3454	319.881	-16.1288	319.881	6.9989	319.881	191.229	319.881	320.218	322.623	52.1009
																								319.881	-2.41864	-8.29216	-0.06046	-10.0805		319.881	-4786.56	-4810.3	-4799.85	-4799.97		319.882	-47.9829	319.882	-16.2226	319.882	6.6239	319.882	191.416	319.882	323.468	322.633	53.1642
																								319.882	-1.54364	-7.80865	-0.08269	-10.568		319.882	-4787.19	-4794.96	-4800.32	-4799.92		319.883	-49.5579	319.883	-16.8788	319.883	5.8114	319.883	190.604	319.883	318.968	322.643	54.9109
																								319.883	-1.91864	-8.53392	-0.12716	-8.61796		319.883	-4787.82	-4803.79	-4800	-4800.29		319.885	-56.6454	319.885	-16.5038	319.885	6.9989	319.885	190.791	319.885	320.968	322.653	53.5075
																								319.885	-1.60614	-8.957	-0.1568	-7.80546		319.885	-4790.01	-4801.01	-4800.27	-4800.11		319.886	-48.2454	319.886	-16.1288	319.886	5.9989	319.886	190.854	319.886	321.718	322.663	53.6142
																								319.886	-1.91864	-9.13832	-0.00117	-10.243		319.886	-4783.74	-4791.71	-4800.06	-4800.11		319.887	-44.3079	319.887	-18.3788	319.887	5.8739	319.887	190.854	319.887	320.843	322.673	57.4742
																								319.887	-1.16864	-9.44051	-0.12716	-10.0805		319.887	-4783.74	-4794.03	-4800.13	-4800.17		319.888	-48.5079	319.888	-17.9101	319.888	5.4989	319.888	190.416	319.888	320.343	322.683	59.4809
																								319.888	-1.54364	-8.59436	-0.03081	-6.99296		319.888	-4784.99	-4788.92	-4800.06	-4799.84		319.889	-47.4579	319.889	-18.0976	319.889	4.87388	319.889	190.916	319.889	320.593	322.693	62.5175
																								319.889	-2.79364	-9.98447	-0.08269	-5.69296		319.889	-4781.23	-4771.73	-4800.23	-4800.28		319.891	-45.6204	319.891	-16.7851	319.891	3.87389	319.891	191.229	319.891	321.593	322.703	65.3475
																								319.891	-1.60614	-10.0449	-0.06787	-5.20546		319.891	-4782.8	-4787.06	-4800.23	-4799.99		319.892	-45.0954	319.892	-16.9726	319.892	4.87388	319.892	190.854	319.892	322.718	322.713	68.8909
																								319.892	-0.23113	-10.7702	-0.06787	-5.85546		319.892	-4782.8	-4788.46	-4800.13	-4800.28		319.893	-45.0954	319.893	-16.0351	319.893	4.06138	319.893	191.104	319.893	326.218	322.723	71.8142
																								319.893	1.01886	-10.9515	-0.03081	-1.95546		319.893	-4785.94	-4776.84	-4800.04	-4799.75		319.894	-42.2079	319.894	-17.7226	319.894	2.99889	319.894	190.854	319.894	325.593	322.733	73.1376
																								319.894	-0.98113	-11.9185	-0.19386	-0.98045		319.894	-4784.37	-4792.64	-4800.15	-4800.24		319.896	-41.6829	319.896	-18.1913	319.896	3.12389	319.896	191.229	319.896	326.968	322.743	74.3675
																								319.896	-0.29363	-11.9185	-0.17163	-0.16795		319.896	-4788.44	-4785.67	-4800.4	-4800.34		319.897	-45.3579	319.897	-16.5038	319.897	3.56139	319.897	191.416	319.897	325.468	322.753	79.5442
																								319.897	0.08137	-11.3141	-0.12716	-1.14295		319.897	-4786.56	-4782.42	-4800.08	-4800.35		319.898	-40.3704	319.898	-16.5976	319.898	3.37388	319.898	190.166	319.898	327.343	322.763	83.8342
																								319.898	-0.04363	-13.3087	-0.07528	1.78204		319.898	-4784.05	-4784.27	-4799.94	-4800.18		319.899	-35.3829	319.899	-16.6913	319.899	3.06138	319.899	190.854	319.899	328.968	322.773	88.4575
																								319.899	0.76887	-13.49	-0.05305	3.40704		319.899	-4784.05	-4789.39	-4801.21	-4800.11		319.9	-34.8579	319.9	-17.1601	319.9	2.37389	319.9	191.416	319.9	327.843	322.783	92.8342
																								319.9	0.70637	-13.6713	0.00624	7.30704		319.9	-4787.5	-4784.27	-4800.21	-4800.14		319.902	-35.1204	319.902	-18.0976	319.902	2.81139	319.902	191.666	319.902	332.218	322.793	93.2875
																								319.902	0.95637	-13.0669	-0.19386	6.65704		319.902	-4785.94	-4789.39	-4800.21	-4800.21		319.903	-33.2829	319.903	-17.1601	319.903	2.18639	319.903	191.666	319.903	329.218	322.803	91.2742
																								319.903	1.51886	-13.8526	-0.03823	7.95704		319.903	-4789.7	-4784.27	-4801.14	-4800.01		319.904	-31.1829	319.904	-18.2851	319.904	2.56139	319.904	191.729	319.904	330.593	322.813	85.0576
																								319.904	1.64386	-13.49	-0.13457	5.68204		319.904	-4789.07	-4799.61	-4800.08	-4800.24		319.905	-31.7079	319.905	-15.7538	319.905	2.74888	319.905	191.291	319.905	332.843	322.823	74.6676
																								319.905	3.20636	-13.9735	-0.14198	11.6945		319.905	-4792.21	-4803.79	-4800.78	-4800.05		319.907	-28.8204	319.907	-19.2226	319.907	3.12389	319.907	191.104	319.907	334.968	322.833	64.6309
																								319.907	3.64386	-12.946	-0.10493	6.33204		319.907	-4790.95	-4801.01	-4800.19	-4800.39		319.908	-26.1954	319.908	-17.8163	319.908	1.62389	319.908	191.854	319.908	336.218	322.843	58.6309
																								319.908	4.70636	-13.3087	-0.03823	7.63204		319.908	-4794.09	-4790.32	-4799.96	-4800.04		319.909	-28.0329	319.909	-18.1913	319.909	2.74888	319.909	190.979	319.909	337.718	322.853	52.8409
																								319.909	4.83136	-12.1603	-0.09751	6.33204		319.909	-4797.85	-4793.57	-4800.55	-4800.05		319.91	-28.5579	319.91	-15.7538	319.91	2.31139	319.91	191.479	319.91	337.343	322.863	47.5209
																								319.91	4.08136	-11.979	0.02847	4.38204		319.91	-4800.04	-4800.08	-4800.44	-4800.29		319.911	-25.1454	319.911	-15.6601	319.911	2.68639	319.911	191.354	319.911	337.593	322.873	43.0242
																								319.911	5.26885	-11.6768	-0.04564	6.81954		319.911	-4800.98	-4807.51	-4800.61	-4800.14		319.913	-24.0954	319.913	-15.4726	319.913	2.31139	319.913	192.104	319.913	338.718	322.883	38.5342
																								319.913	6.58135	-11.5559	-0.20868	6.98204		319.913	-4805.37	-4803.33	-4800.49	-4800.44		319.914	-20.4205	319.914	-16.5976	319.914	3.74889	319.914	192.354	319.914	339.468	322.893	36.2809
																								319.914	6.70635	-12.2207	-0.14939	6.65704		319.914	-4797.53	-4790.78	-4800.23	-4800.42		319.915	-26.1954	319.915	-15.2851	319.915	3.31139	319.915	190.979	319.915	338.718	322.903	35.5409
																								319.915	8.08135	-11.5559	-0.0901	5.68204		319.915	-4808.19	-4798.22	-4800.4	-4800.21		319.916	-18.8455	319.916	-14.9101	319.916	2.49889	319.916	191.916	319.916	339.468	322.913	34.5009
																								319.916	6.26885	-10.7702	-0.25315	6.98204		319.916	-4810.7	-4796.82	-4800.7	-4800.26		319.918	-22.5204	319.918	-14.8163	319.918	2.87389	319.918	190.166	319.918	337.593	322.923	30.6275
																								319.918	7.26885	-10.7702	-0.11975	8.76954		319.918	-4807.25	-4798.22	-4800.3	-4800.21		319.919	-17.008	319.919	-13.9726	319.919	3.12389	319.919	191.416	319.919	336.968	322.933	27.1975
																								319.919	8.08135	-10.5284	-0.25315	8.93204		319.919	-4814.46	-4795.43	-4800.51	-4800.42		319.92	-18.583	319.92	-13.9726	319.92	3.49889	319.92	191.479	319.92	343.218	322.943	25.9442
																								319.92	8.58135	-10.5284	-0.18645	8.28204		319.92	-4814.78	-4809.84	-4800.27	-4800.44		319.921	-16.483	319.921	-11.8163	319.921	2.43639	319.921	191.604	319.921	340.468	322.953	23.8209
																								319.921	8.01885	-10.7702	-0.09751	4.86954		319.921	-4809.13	-4798.22	-4800.4	-4799.94		319.922	-15.958	319.922	-12.9413	319.922	2.74888	319.922	190.541	319.922	339.968	322.963	21.9642
																								319.922	8.26885	-8.957	-0.11975	2.43204		319.922	-4820.42	-4794.96	-4800.82	-4800.01		319.924	-14.908	319.924	-10.6913	319.924	2.93639	319.924	191.229	319.924	338.843	322.973	23.0509
																								319.924	8.45635	-9.07788	-0.04564	7.79454		319.924	-4816.66	-4799.61	-4800.63	-4800.25		319.925	-17.533	319.925	-10.4101	319.925	3.12389	319.925	190.729	319.925	338.218	322.983	25.9842
																								319.925	8.45635	-8.41304	-0.18645	6.98204		319.925	-4814.46	-4795.89	-4800.51	-4800.21		319.926	-12.0205	319.926	-9.84758	319.926	3.62388	319.926	191.416	319.926	341.218	322.993	31.3142
																								319.926	8.14385	-8.41304	-0.2235	6.65704		319.926	-4807.25	-4805.65	-4799.83	-4800.24		319.927	-18.058	319.927	-9.84758	319.927	3.68638	319.927	191.354	319.927	340.593	323.004	37.3309
																								319.927	7.51885	-7.68777	-0.14939	4.21954		319.927	-4805.37	-4801.93	-4799.66	-4800.32		319.929	-11.233	319.929	-8.44133	319.929	3.93639	319.929	190.854	319.929	339.218	323.014	43.2242
																								319.929	7.83135	-8.77568	-0.20127	1.13205		319.929	-4819.79	-4804.26	-4800.82	-4800.29		319.93	-13.0705	319.93	-9.00383	319.93	3.18639	319.93	189.666	319.93	336.968	323.024	47.8142
																								319.93	7.39385	-8.47348	-0.01599	4.54454		319.93	-4808.82	-4805.19	-4800.13	-4800.39		319.931	-15.433	319.931	-8.16008	319.931	4.31138	319.931	188.854	319.931	337.593	323.034	51.2542
																								319.931	6.89385	-7.20425	-0.12716	0.48205		319.931	-4807.88	-4817.74	-4800.21	-4800.28		319.932	-15.433	319.932	-7.50383	319.932	4.99888	319.932	188.666	319.932	336.593	323.044	57.5442
																								319.932	6.70635	-7.92953	-0.13457	3.08204		319.932	-4804.75	-4821.92	-4799.85	-4800.29		319.933	-12.5455	319.933	-7.22261	319.933	4.18638	319.933	189.104	319.933	338.843	323.054	63.9242
																								319.933	6.14385	-7.92953	-0.03823	0.64455		319.933	-4811.96	-4815.88	-4799.6	-4800.21		319.935	-12.283	319.935	-6.09761	319.935	2.99889	319.935	188.229	319.935	337.343	323.064	68.0209
																								319.935	7.51885	-8.53392	-0.08269	-3.41796		319.935	-4810.7	-4810.76	-4800.66	-4800.17		319.936	-12.5455	319.936	-6.75386	319.936	3.18639	319.936	187.541	319.936	334.968	323.074	69.6642
																								319.936	6.51885	-8.23172	-0.14198	1.45704		319.936	-4806.31	-4814.95	-4800.74	-4799.98		319.937	-20.158	319.937	-5.44135	319.937	3.81138	319.937	187.916	319.937	334.343	323.084	70.5276
																								319.937	6.26885	-7.92953	-0.03081	-1.14295		319.937	-4805.37	-4827.5	-4799.79	-4800.32		319.938	-19.108	319.938	-5.3476	319.938	3.12389	319.938	187.104	319.938	334.593	323.094	70.2309
																								319.938	6.08135	-8.17128	-0.18645	-0.00546		319.938	-4804.43	-4824.24	-4799.98	-4800.49		319.94	-19.108	319.94	-4.50385	319.94	4.43638	319.94	187.416	319.94	335.968	323.104	72.0942
																								319.94	6.83135	-7.38557	-0.1568	1.61954		319.94	-4803.8	-4826.57	-4800.34	-4800.51		319.941	-15.6955	319.941	-4.2226	319.941	4.31138	319.941	186.479	319.941	334.843	323.114	74.9109
																								319.941	6.14385	-7.62733	0.00624	-2.11796		319.941	-4811.33	-4821.92	-4800.57	-4800.25		319.942	-16.483	319.942	-4.50385	319.942	3.99888	319.942	186.416	319.942	336.093	323.124	79.3009
																								319.942	6.33135	-8.77568	-0.18645	-1.30546		319.942	-4802.86	-4824.71	-4800.23	-4800.24		319.943	-21.7329	319.943	-2.1601	319.943	3.12389	319.943	185.604	319.943	332.093	323.134	81.7976
																								319.943	5.89385	-7.50645	-0.21609	2.43204		319.943	-4803.49	-4832.61	-4800.53	-4800.38		319.944	-16.483	319.944	-2.9101	319.944	3.81138	319.944	185.729	319.944	334.843	323.144	87.0809
																								319.944	5.64385	-8.53392	-0.23833	2.26954		319.944	-4812.9	-4829.82	-4800.4	-4800.26		319.946	-21.2079	319.946	-3.2851	319.946	3.68638	319.946	184.291	319.946	334.468	323.154	93.2442
																								319.946	6.95635	-7.56689	-0.12716	-0.81795		319.946	-4804.75	-4828.43	-4800.13	-4800.35		319.947	-15.433	319.947	-1.31635	319.947	4.06138	319.947	184.979	319.947	335.468	323.164	98.2009
																								319.947	6.76885	-7.32513	-0.21609	0.64455		319.947	-4809.13	-4832.61	-4800.46	-4800.24		319.948	-17.7955	319.948	-1.7851	319.948	2.99889	319.948	184.979	319.948	336.218	323.174	99.8276
																								319.948	7.70635	-6.66029	-0.16422	-2.60546		319.948	-4811.96	-4831.68	-4800.3	-4800.29		319.949	-21.2079	319.949	-2.25385	319.949	4.18638	319.949	183.354	319.949	336.468	323.184	100.248
																								319.949	6.20635	-5.51194	-0.09751	-2.11796		319.949	-4811.02	-4834	-4800.36	-4800.31		319.95	-23.5704	319.95	-1.9726	319.95	2.62389	319.95	185.291	319.95	337.843	323.194	98.4642
																								319.95	6.95635	-6.53942	-0.01599	-4.88046		319.95	-4811.33	-4826.57	-4800.3	-4800.46		319.952	-21.7329	319.952	-0.94135	319.952	3.68638	319.952	184.041	319.952	337.718	323.204	93.8409
																								319.952	6.58135	-5.63282	-0.06046	0.31955		319.952	-4811.64	-4841.44	-4800.34	-4800.34		319.953	-20.158	319.953	-0.19136	319.953	2.99889	319.953	186.104	319.953	340.468	323.214	85.3909
																								319.953	7.83135	-6.11634	-0.16422	-3.90546		319.953	-4810.07	-4835.86	-4800.23	-4800.25		319.954	-19.633	319.954	-1.2226	319.954	2.49889	319.954	185.291	319.954	341.343	323.224	74.3576
																								319.954	8.14385	-6.72073	-0.06787	-1.95546		319.954	-4809.13	-4827.96	-4800.44	-4800.31		319.955	-20.9455	319.955	-0.66011	319.955	2.81139	319.955	184.791	319.955	338.843	323.234	64.8175
																								319.955	7.76885	-5.14931	-0.18645	-1.95546		319.955	-4815.72	-4837.72	-4800.25	-4800.32		319.957	-18.8455	319.957	-0.56636	319.957	1.37389	319.957	185.354	319.957	339.718	323.244	53.8175
																								319.957	7.70635	-5.08887	-0.0901	-3.25546		319.957	-4818.54	-4824.71	-4800.57	-4800.28		319.958	-23.8329	319.958	0.46489	319.958	2.49889	319.958	185.854	319.958	341.968	323.254	42.4175
																								319.958	8.76885	-4.96799	-0.24574	-3.41796		319.958	-4816.66	-4826.57	-4800.13	-4800.48		319.959	-18.058	319.959	2.1524	319.959	3.12389	319.959	185.291	319.959	341.343	323.264	33.7842
																								319.959	7.64385	-5.08887	-0.10493	1.13205		319.959	-4813.52	-4818.2	-4800.21	-4800.31		319.96	-18.3205	319.96	-0.47261	319.96	2.49889	319.96	185.229	319.96	343.468	323.274	29.2542
																								319.96	9.39385	-5.33062	-0.27538	0.31955		319.96	-4814.78	-4824.71	-4800.78	-4800.19		319.961	-17.533	319.961	2.7149	319.961	1.74889	319.961	186.604	319.961	342.968	323.284	24.8075
																								319.961	8.39385	-3.57787	-0.0901	-5.36796		319.961	-4819.48	-4830.28	-4800.06	-4800.28		319.963	-15.1705	319.963	1.49615	319.963	2.18639	319.963	185.729	319.963	344.468	323.294	19.8075
																								319.963	7.58135	-4.78666	-0.20868	-2.76796		319.963	-4821.99	-4822.38	-4800.72	-4800.45		319.964	-24.3579	319.964	3.2774	319.964	1.12389	319.964	186.979	319.964	344.718	323.304	14.3709
																								319.964	7.51885	-4.72622	-0.11975	-3.09296		319.964	-4826.69	-4833.07	-4799.7	-4800.31		319.965	-19.108	319.965	3.8399	319.965	2.87389	319.965	187.354	319.965	342.968	323.314	7.19088
																								319.965	7.76885	-5.51194	-0.11975	-4.71796		319.965	-4820.42	-4830.75	-4800.21	-4800.42		319.966	-24.0954	319.966	2.7149	319.966	2.62389	319.966	187.854	319.966	345.218	323.324	-0.76579
																								319.966	7.76885	-4.42403	-0.18645	-1.14295		319.966	-4821.67	-4830.28	-4800.3	-4800.38		319.968	-23.5704	319.968	2.99615	319.968	2.74888	319.968	188.604	319.968	344.468	323.334	-8.30579
																								319.968	7.51885	-5.27018	-0.00117	-1.46796		319.968	-4826.06	-4832.14	-4800.61	-4800.32		319.969	-23.3079	319.969	3.74615	319.969	3.56139	319.969	188.541	319.969	345.593	323.344	-15.8791
																								319.969	6.95635	-4.54491	-0.2235	-4.71796		319.969	-4831.39	-4826.1	-4800.51	-4800.39		319.97	-27.2454	319.97	3.74615	319.97	3.74889	319.97	189.104	319.97	342.968	323.354	-24.2658
																								319.97	7.83135	-5.27018	-0.14198	-1.14295		319.97	-4831.39	-4820.52	-4800.38	-4800.39		319.971	-25.1454	319.971	4.5899	319.971	4.12388	319.971	188.354	319.971	345.343	323.364	-29.2358
																								319.971	7.89385	-6.29766	-0.0234	-2.28046		319.971	-4831.08	-4832.14	-4800.51	-4800.21		319.972	-21.4704	319.972	4.30865	319.972	3.18639	319.972	189.604	319.972	344.343	323.374	-30.5358
																								319.972	7.70635	-5.81414	-0.29762	-0.16795		319.972	-4833.27	-4844.69	-4800.19	-4800.44		319.974	-17.7955	319.974	5.24615	319.974	4.31138	319.974	190.541	319.974	343.843	323.384	-30.9758
																								319.974	6.95635	-5.51194	-0.20127	0.96955		319.974	-4831.08	-4831.21	-4800.49	-4800.29		319.975	-24.6204	319.975	3.8399	319.975	3.99888	319.975	190.479	319.975	346.593	323.394	-31.3691
																								319.975	8.26885	-5.63282	-0.10493	-0.16795		319.975	-4835.78	-4829.35	-4800.32	-4800.45		319.976	-27.2454	319.976	4.4024	319.976	4.43638	319.976	189.791	319.976	343.468	323.404	-29.6091
																								319.976	6.83135	-4.90755	-0.23833	-2.28046		319.976	-4829.83	-4828.89	-4800.3	-4800.45		319.977	-27.2454	319.977	5.5274	319.977	4.12388	319.977	189.604	319.977	343.843	323.414	-21.2458
																								319.977	8.08135	-6.23722	-0.23092	-3.25546		319.977	-4832.33	-4833.54	-4800.36	-4800.35		319.979	-28.2954	319.979	5.80865	319.979	5.1864	319.979	189.604	319.979	344.968	323.424	-8.45246
																								319.979	8.89385	-5.87458	-0.09751	-3.74296		319.979	-4826.06	-4842.37	-4800.17	-4800.26		319.98	-27.5079	319.98	5.99615	319.98	5.3739	319.98	190.416	319.98	345.218	323.434	8.11421
																								319.98	7.83135	-6.0559	-0.13457	-0.33045		319.98	-4833.9	-4840.04	-4800.38	-4800.39		319.981	-25.6704	319.981	4.49615	319.981	5.1864	319.981	191.166	319.981	346.968	323.444	24.7042
																								319.981	7.14385	-6.11634	-0.00117	-3.74296		319.981	-4830.77	-4830.75	-4800.51	-4800.56		319.982	-26.9829	319.982	3.0899	319.982	5.2489	319.982	190.729	319.982	346.968	323.454	37.9375
																								319.982	7.76885	-4.90755	-0.12716	0.96955		319.982	-4833.27	-4834	-4800.19	-4800.41		319.983	-23.3079	319.983	4.12115	319.983	4.12388	319.983	190.354	319.983	345.468	323.464	51.5742
																								319.983	7.70635	-5.93502	-0.08269	0.48205		319.983	-4828.26	-4830.75	-4800.8	-4800.28		319.985	-24.3579	319.985	3.6524	319.985	6.1239	319.985	190.479	319.985	345.343	323.474	65.6076
																								319.985	7.45635	-5.63282	-0.17163	2.43204		319.985	-4836.41	-4835.86	-4800.34	-4800.54		319.986	-22.5204	319.986	1.9649	319.986	6.5614	319.986	189.541	319.986	344.968	323.484	79.6442
																								319.986	7.33135	-5.02843	-0.1568	3.08204		319.986	-4841.42	-4827.96	-4800.76	-4800.36		319.987	-18.8455	319.987	2.05865	319.987	6.4989	319.987	191.291	319.987	347.843	323.494	94.3409
																								319.987	7.76885	-6.11634	-0.17163	2.59454		319.987	-4834.21	-4819.13	-4800.27	-4800.31		319.988	-19.8955	319.988	0.37114	319.988	4.93638	319.988	190.354	319.988	346.218	323.504	107.541
																								319.988	8.01885	-5.63282	-0.18645	3.73204		319.988	-4838.29	-4820.52	-4800.32	-4800.24		319.99	-19.633	319.99	1.0274	319.99	5.9364	319.99	190.791	319.99	344.343	323.514	116.574
																								319.99	7.45635	-6.90205	-0.0234	1.61954		319.99	-4846.75	-4813.55	-4800.57	-4800.32		319.991	-19.3705	319.991	-0.37886	319.991	5.8114	319.991	190.166	319.991	345.218	323.524	122.624
																								319.991	6.83135	-6.59985	-0.12716	0.80705		319.991	-4841.11	-4820.52	-4799.79	-4800.14		319.992	-20.4205	319.992	0.65239	319.992	5.8739	319.992	190.041	319.992	344.218	323.534	127.191
																								319.992	7.89385	-6.3581	-0.00858	4.21954		319.992	-4838.92	-4811.23	-4799.85	-4800.24		319.993	-20.683	319.993	-1.87885	319.993	5.8739	319.993	189.916	319.993	347.093	323.544	129.854
																								319.993	7.45635	-5.99546	-0.19386	3.89454		319.993	-4841.11	-4816.34	-4800.3	-4800.15		319.994	-17.2705	319.994	-1.5976	319.994	5.8114	319.994	190.354	319.994	346.968	323.554	126.698
																								319.994	8.20635	-5.81414	-0.03081	3.73204		319.994	-4840.17	-4794.96	-4800.4	-4800.19		319.996	-15.6955	319.996	-3.00385	319.996	5.0614	319.996	189.791	319.996	344.093	323.564	119.038
																								319.996	7.08135	-6.29766	-0.04564	0.96955		319.996	-4849.26	-4790.32	-4800.17	-4800.46		319.997	-16.483	319.997	-4.0351	319.997	4.87388	319.997	189.854	319.997	342.343	323.574	106.584
																								319.997	7.08135	-5.39106	-0.09751	3.24454		319.997	-4844.87	-4785.2	-4800.21	-4800.19		319.998	-15.433	319.998	-4.7851	319.998	5.7489	319.998	188.854	319.998	342.718	323.584	89.8109
																								319.998	5.83135	-6.11634	-0.09751	3.24454		319.998	-4842.37	-4780.09	-4800.51	-4800.21		319.999	-18.3205	319.999	-6.37886	319.999	4.56138	319.999	189.166	319.999	342.968	323.594	72.4176
																								319.999	6.95635	-4.96799	-0.14939	6.33204		319.999	-4838.29	-4781.02	-4800.15	-4800.19		320.001	-11.4955	320.001	-6.37886	320.001	4.31138	320.001	188.666	320.001	342.718	323.604	52.6342
																								320.001	6.76885	-6.53942	-0.10493	9.74454		320.001	-4830.77	-4757.32	-4800.21	-4800.18		320.002	-13.0705	320.002	-8.06633	320.002	4.06138	320.002	188.166	320.002	343.093	323.614	30.1509
																								320.002	6.01885	-4.48447	-0.1568	2.59454		320.002	-4838.29	-4758.71	-4800.63	-4800.09		320.003	-15.433	320.003	-8.34758	320.003	3.24889	320.003	187.416	320.003	341.093	323.624	8.36421
																								320.003	7.26885	-5.33062	-0.19386	6.16954		320.003	-4830.45	-4761.5	-4800.3	-4800.35		320.004	-16.2205	320.004	-7.50383	320.004	3.31139	320.004	189.229	320.004	339.968	323.634	-11.9091
																								320.004	6.45635	-4.12183	-0.12716	5.51954		320.004	-4828.88	-4768.01	-4800.06	-4800.22		320.005	-20.158	320.005	-6.94136	320.005	3.12389	320.005	187.604	320.005	340.468	323.644	-28.4925
																								320.005	7.08135	-3.94051	-0.11975	2.10704		320.005	-4825.44	-4764.29	-4800.11	-4800.32		320.007	-17.008	320.007	-10.1288	320.007	3.74889	320.007	188.791	320.007	340.468	323.654	-42.6891
																								320.007	6.58135	-3.39655	-0.17163	6.81954		320.007	-4822.3	-4757.32	-4800.15	-4800.19		320.008	-21.7329	320.008	-9.09758	320.008	2.87389	320.008	187.354	320.008	339.968	323.664	-53.1791
																								320.008	7.76885	-2.91304	-0.08269	3.08204		320.008	-4824.5	-4749.42	-4800.17	-4800.02		320.009	-15.6955	320.009	-11.2538	320.009	2.31139	320.009	187.541	320.009	338.593	323.674	-63.3358
																								320.009	7.45635	-3.09436	-0.12716	2.91954		320.009	-4824.18	-4750.81	-4800.7	-4800.41		320.01	-18.583	320.01	-9.84758	320.01	1.43639	320.01	186.166	320.01	339.593	323.684	-70.4391
																								320.01	8.14385	-2.2482	-0.11975	4.54454		320.01	-4820.11	-4744.77	-4800.38	-4800.24		320.012	-17.008	320.012	-10.8788	320.012	1.74889	320.012	185.729	320.012	338.843	323.694	-74.1424
																								320.012	6.58135	-2.36908	0.02106	6.16954		320.012	-4824.81	-4744.77	-4800.61	-4800.17		320.013	-22.5204	320.013	-11.4413	320.013	1.99889	320.013	187.229	320.013	340.593	323.704	-72.1625
																								320.013	7.39385	-2.12732	-0.18645	4.70704		320.013	-4820.42	-4741.05	-4800.13	-4800.05		320.014	-15.6955	320.014	-11.5351	320.014	0.99889	320.014	187.041	320.014	340.468	323.714	-67.3758
																								320.014	9.08135	-2.06688	-0.09751	4.86954		320.014	-4818.85	-4741.05	-4799.7	-4800.07		320.015	-19.108	320.015	-13.1288	320.015	0.87389	320.015	186.791	320.015	340.468	323.724	-61.1558
																								320.015	9.76885	-1.52293	-0.28279	4.05704		320.015	-4819.48	-4739.19	-4800	-4800.19		320.016	-21.7329	320.016	-11.4413	320.016	-0.50111	320.016	186.729	320.016	337.093	323.734	-51.9325
																								320.016	8.33135	-1.52293	-0.09751	3.56954		320.016	-4820.11	-4736.87	-4800.42	-4800.31		320.018	-18.3205	320.018	-12.3788	320.018	-0.06361	320.018	185.791	320.018	340.843	323.744	-41.8358
																								320.018	8.58135	-1.22073	-0.17163	4.86954		320.018	-4822.61	-4748.02	-4800.74	-4800.21		320.019	-19.8955	320.019	-12.5663	320.019	-0.00111	320.019	186.791	320.019	340.093	323.754	-32.2958
																								320.019	9.51885	-1.16029	-0.19386	4.70704		320.019	-4809.45	-4742.91	-4800.06	-4800.09		320.02	-16.2205	320.02	-13.1288	320.02	-0.56361	320.02	185.416	320.02	342.468	323.764	-24.3925
																								320.02	9.76885	-1.28117	-0.11975	1.78204		320.02	-4813.52	-4740.59	-4800.32	-4800.29		320.021	-13.5955	320.021	-13.1288	320.021	-1.31362	320.021	186.979	320.021	342.093	323.774	-17.5225
																								320.021	10.0189	-0.61633	-0.14198	1.13205		320.021	-4810.7	-4741.52	-4800.51	-4800.18		320.023	-17.7955	320.023	-13.9726	320.023	-1.37612	320.023	185.791	320.023	341.093	323.784	-12.3025
																								320.023	10.0814	0.29026	-0.06787	0.96955		320.023	-4811.64	-4738.26	-4800.49	-4800.14		320.024	-17.7955	320.024	-12.4726	320.024	-1.00112	320.024	185.979	320.024	342.968	323.794	-6.66912
																								320.024	9.33135	0.6529	-0.12716	2.10704		320.024	-4809.13	-4747.56	-4800.63	-4800.15		320.025	-19.633	320.025	-13.2226	320.025	-0.50111	320.025	185.416	320.025	340.718	323.804	-1.14912
																								320.025	9.76885	0.22982	-0.05305	5.35704		320.025	-4801.92	-4746.63	-4800.27	-4800.18		320.026	-19.3705	320.026	-13.5976	320.026	-1.06362	320.026	186.916	320.026	343.468	323.814	2.50754
																								320.026	10.3314	0.41114	-0.1568	3.73204		320.026	-4801.61	-4761.97	-4800.32	-4800.41		320.027	-18.583	320.027	-14.1601	320.027	-0.56361	320.027	187.354	320.027	343.593	323.824	2.62088
																								320.027	12.6439	0.83422	-0.11975	4.05704		320.027	-4795.65	-4756.85	-4800.36	-4800.41		320.029	-18.8455	320.029	-15.9413	320.029	-1.25112	320.029	186.104	320.029	342.093	323.834	3.81088
																								320.029	11.7689	1.01553	-0.11975	1.13205		320.029	-4789.38	-4758.25	-4800.82	-4800.34		320.03	-21.4704	320.03	-15.0976	320.03	-0.25111	320.03	186.979	320.03	339.468	323.844	8.03754
																								320.03	12.3939	1.19685	-0.17904	2.10704		320.03	-4791.58	-4758.25	-4800.4	-4800.32		320.031	-20.158	320.031	-13.6913	320.031	-1.62612	320.031	186.791	320.031	342.593	323.854	12.4375
																								320.031	11.7689	2.28477	-0.17163	3.08204		320.031	-4785.31	-4768.94	-4800.76	-4800.04		320.032	-21.4704	320.032	-15.0038	320.032	-0.81361	320.032	186.979	320.032	340.093	323.864	16.6109
																								320.032	12.7064	1.31773	0.00624	0.64455		320.032	-4779.98	-4768.01	-4800.63	-4800.19		320.034	-17.008	320.034	-13.4101	320.034	-1.37612	320.034	186.854	320.034	343.093	323.874	19.5409
																								320.034	13.7064	1.31773	-0.07528	1.94454		320.034	-4782.8	-4758.71	-4800.38	-4800.29		320.035	-19.108	320.035	-12.1913	320.035	-2.12612	320.035	187.166	320.035	341.093	323.884	22.9875
																								320.035	13.7064	2.9496	-0.01599	3.40704		320.035	-4785.31	-4762.43	-4800.25	-4799.95		320.036	-10.183	320.036	-13.0351	320.036	-1.37612	320.036	186.479	320.036	341.468	323.894	23.4509
																								320.036	12.3939	1.98257	-0.04564	1.29455		320.036	-4777.47	-4766.61	-4800.93	-4800.04		320.037	-17.2705	320.037	-13.3163	320.037	-2.31362	320.037	186.166	320.037	341.468	323.904	23.3409
																								320.037	14.3314	3.61444	-0.17163	1.45704		320.037	-4777.78	-4771.26	-4800.53	-4800.34		320.038	-11.4955	320.038	-11.8163	320.038	-1.25112	320.038	185.166	320.038	341.718	323.914	21.2842
																								320.038	12.1439	2.76828	-0.12716	3.89454		320.038	-4771.83	-4777.3	-4800.4	-4800.35		320.04	-11.758	320.04	-12.5663	320.04	-2.12612	320.04	186.604	320.04	342.093	323.924	17.3509
																								320.04	12.5189	2.04301	-0.11234	2.91954		320.04	-4765.87	-4774.05	-4800.25	-4800.24		320.041	-9.65796	320.041	-11.7226	320.041	-1.87612	320.041	186.416	320.041	341.718	323.934	12.4109
																								320.041	12.8314	2.16389	-0.08269	3.73204		320.041	-4769.63	-4768.94	-4800.76	-4800.36		320.042	-5.98296	320.042	-13.5976	320.042	-2.56362	320.042	186.541	320.042	341.468	323.944	8.31088
																								320.042	12.0814	2.76828	-0.31985	1.13205		320.042	-4774.34	-4765.22	-4800.61	-4800.31		320.043	-8.08296	320.043	-10.1288	320.043	-4.37612	320.043	184.666	320.043	340.968	323.954	7.25421
																								320.043	12.7689	2.3452	-0.16422	0.31955		320.043	-4763.05	-4767.08	-4800.68	-4800.24		320.045	-7.82046	320.045	-8.81633	320.045	-2.18862	320.045	185.791	320.045	342.468	323.964	7.82421
																								320.045	11.2689	2.58696	-0.10493	2.43204		320.045	-4764.3	-4773.58	-4800.99	-4800.39		320.046	-9.92046	320.046	-10.4101	320.046	-2.56362	320.046	185.979	320.046	343.718	323.974	5.12088
																								320.046	11.3314	2.46608	-0.17163	1.61954		320.046	-4757.72	-4765.68	-4800.4	-4800.31		320.047	-8.08296	320.047	-8.25383	320.047	-2.56362	320.047	185.729	320.047	341.968	323.984	2.88421
																								320.047	10.7064	2.22433	-0.14198	3.89454		320.047	-4752.39	-4771.73	-4800.95	-4800.11		320.048	-5.98296	320.048	-8.81633	320.048	-3.25111	320.048	185.354	320.048	343.968	323.994	-0.74246
																								320.048	11.3939	3.49356	-0.07528	1.45704		320.048	-4748	-4767.08	-4800.74	-4800.07		320.049	-9.65796	320.049	-9.00383	320.049	-3.25111	320.049	185.041	320.049	343.468	324.005	-5.53579
																								320.049	10.7064	3.2518	-0.00858	1.13205		320.049	-4738.91	-4763.36	-4800.63	-4800.35		320.051	-8.08296	320.051	-8.53508	320.051	-2.50112	320.051	185.354	320.051	340.093	324.015	-11.6791
																								320.051	11.7689	2.88916	-0.16422	1.94454		320.051	-4740.79	-4773.58	-4800.78	-4800.25		320.052	-6.77046	320.052	-7.50383	320.052	-2.00112	320.052	185.479	320.052	342.093	324.025	-18.0558
																								320.052	9.76885	2.10345	-0.13457	4.70704		320.052	-4740.16	-4767.54	-4800.74	-4800.58		320.053	-6.50796	320.053	-7.12886	320.053	-1.93862	320.053	185.479	320.053	341.093	324.035	-24.4025
																								320.053	10.3939	4.09795	-0.2235	6.16954		320.053	-4733.89	-4765.68	-4800.87	-4800.36		320.054	-4.93296	320.054	-6.56636	320.054	-2.50112	320.054	185.416	320.054	340.593	324.045	-28.7625
																								320.054	9.58135	3.43312	-0.10493	4.70704		320.054	-4733.27	-4757.78	-4801.08	-4800.26		320.055	-5.45796	320.055	-6.66011	320.055	-1.93862	320.055	185.291	320.055	340.718	324.055	-31.5158
																								320.055	11.0189	2.76828	-0.20127	6.98204		320.055	-4732.95	-4756.39	-4800.7	-4800.05		320.057	-3.35796	320.057	-3.56635	320.057	-2.37612	320.057	185.666	320.057	340.468	324.065	-32.8425
																								320.057	9.58135	3.61444	-0.11975	6.98204		320.057	-4725.12	-4761.5	-4800.49	-4800.49		320.058	-2.04546	320.058	-4.50385	320.058	-2.43862	320.058	185.541	320.058	337.718	324.075	-34.1925
																								320.058	9.58135	3.01004	-0.2235	7.46954		320.058	-4724.18	-4754.99	-4800.89	-4800.44		320.059	-11.758	320.059	-3.2851	320.059	-2.00112	320.059	185.729	320.059	339.093	324.085	-32.7291
																								320.059	9.01885	3.13092	-0.09751	8.60704		320.059	-4719.47	-4763.83	-4800.61	-4800.29		320.06	-4.67046	320.06	-4.0351	320.06	-1.50112	320.06	185.604	320.06	337.468	324.095	-27.8058
																								320.06	9.39385	2.46608	-0.13457	10.0695		320.06	-4723.24	-4763.36	-4800.95	-4800.22		320.062	-3.35796	320.062	-4.87885	320.062	-2.37612	320.062	186.354	320.062	336.718	324.105	-20.2825
																								320.062	10.2689	4.64191	-0.14939	10.232		320.062	-4716.34	-4753.14	-4800.61	-4800.08		320.063	-8.08296	320.063	-3.19135	320.063	-1.87612	320.063	185.541	320.063	335.593	324.115	-18.1191
																								320.063	9.51885	3.19136	-0.00858	9.41954		320.063	-4713.83	-4749.88	-4800.72	-4800.52		320.064	-5.98296	320.064	-1.9726	320.064	-2.31362	320.064	184.604	320.064	333.343	324.125	-20.6225
																								320.064	7.51885	3.13092	-0.14939	11.532		320.064	-4715.4	-4756.39	-4800.93	-4800.35		320.065	-8.87046	320.065	-1.4101	320.065	-0.43861	320.065	185.416	320.065	331.718	324.135	-21.7925
																								320.065	7.89385	3.37268	-0.07528	13.807		320.065	-4713.2	-4758.71	-4800.42	-4800.28		320.066	-5.19546	320.066	-3.19135	320.066	-1.06362	320.066	185.854	320.066	332.968	324.145	-21.9958
																								320.066	8.33135	3.19136	-0.14198	15.757		320.066	-4712.58	-4762.9	-4800.74	-4800.42		320.068	-11.758	320.068	-2.5351	320.068	-1.37612	320.068	186.041	320.068	330.718	324.155	-18.4858
																								320.068	8.14385	2.58696	-0.23092	18.357		320.068	-4710.7	-4759.64	-4800.53	-4800.49		320.069	-7.03296	320.069	-2.62885	320.069	-1.00112	320.069	184.791	320.069	329.968	324.165	-13.2558
																								320.069	7.39385	3.37268	-0.1568	21.282		320.069	-4715.4	-4750.81	-4800.99	-4800.25		320.07	-8.34546	320.07	-1.5976	320.07	-1.56362	320.07	185.729	320.07	328.718	324.175	-7.03579
																								320.07	7.33135	2.70784	-0.05305	22.4195		320.07	-4714.77	-4742.45	-4800.32	-4800.32		320.071	-8.87046	320.071	-0.75385	320.071	-0.37611	320.071	185.979	320.071	326.093	324.185	1.13754
																								320.071	5.20635	3.07048	-0.19386	24.857		320.071	-4713.83	-4750.35	-4801.08	-4800.26		320.073	-2.57046	320.073	-2.7226	320.073	-1.25112	320.073	186.229	320.073	327.968	324.195	10.0775
																								320.073	6.45635	3.01004	-0.07528	22.582		320.073	-4709.44	-4755.46	-4800.19	-4800.35		320.074	-4.93296	320.074	-2.1601	320.074	-0.93861	320.074	187.104	320.074	328.843	324.205	17.4675
																								320.074	5.70635	2.9496	-0.09751	23.3945		320.074	-4705.99	-4751.28	-4801.48	-4800.28		320.075	-6.24546	320.075	-2.25385	320.075	-1.50112	320.075	186.541	320.075	328.093	324.215	23.3209
																								320.075	6.01885	2.6474	-0.16422	24.0445		320.075	-4709.75	-4748.95	-4801.04	-4800.38		320.076	-11.233	320.076	-1.4101	320.076	-2.75112	320.076	187.854	320.076	326.343	324.225	27.8909
																								320.076	4.33136	2.22433	-0.06046	22.907		320.076	-4711.95	-4748.02	-4800.82	-4800.44		320.077	-12.5455	320.077	-0.19136	320.077	-2.62612	320.077	186.604	320.077	324.718	324.235	34.6975
																								320.077	5.01885	3.01004	-0.00858	23.232		320.077	-4713.52	-4743.38	-4801.25	-4800.19		320.079	-14.383	320.079	-0.09761	320.079	-2.06362	320.079	186.791	320.079	325.468	324.245	42.6275
																								320.079	4.76886	2.9496	-0.03081	26.9695		320.079	-4707.56	-4746.63	-4800.93	-4800.46		320.08	-12.283	320.08	-0.56636	320.08	-2.50112	320.08	188.291	320.08	323.968	324.255	52.8475
																								320.08	4.08136	3.31224	-0.08269	26.3195		320.08	-4713.83	-4749.42	-4800.78	-4800.44		320.081	-14.908	320.081	-1.7851	320.081	-2.81362	320.081	188.604	320.081	324.593	324.265	65.3775
																								320.081	2.76886	3.07048	-0.17904	23.0695		320.081	-4712.89	-4739.19	-4800.66	-4800.28		320.082	-15.6955	320.082	-1.50385	320.082	-3.43861	320.082	188.354	320.082	322.843	324.275	78.9076
																								320.082	2.33136	3.07048	-0.08269	24.0445		320.082	-4725.74	-4742.91	-4801.01	-4800.26		320.084	-18.8455	320.084	-0.94135	320.084	-3.18862	320.084	188.166	320.084	322.468	324.285	88.2642
																								320.084	3.76886	2.82872	-0.11234	26.157		320.084	-4723.24	-4744.77	-4800.85	-4800.44		320.085	-21.4704	320.085	-0.8476	320.085	-2.68861	320.085	188.291	320.085	321.718	324.295	91.5109
																								320.085	2.33136	2.22433	-0.17163	25.3445		320.085	-4726.06	-4745.23	-4800.85	-4800.54		320.086	-15.958	320.086	-1.69135	320.086	-2.87612	320.086	188.229	320.086	322.843	324.305	89.9809
																								320.086	1.08136	2.52652	-0.23833	24.6945		320.086	-4727.62	-4747.56	-4800.61	-4800.14		320.087	-19.8955	320.087	-1.31635	320.087	-3.00111	320.087	189.604	320.087	319.968	324.315	84.8709
																								320.087	1.89386	2.22433	-0.0901	24.207		320.087	-4724.8	-4741.98	-4800.63	-4800.19		320.088	-16.483	320.088	-3.37885	320.088	-2.62612	320.088	188.729	320.088	321.843	324.325	76.5142
																								320.088	1.70636	2.70784	-0.14939	22.257		320.088	-4729.82	-4741.05	-4800.49	-4800.42		320.09	-21.7329	320.09	-1.69135	320.09	-3.18862	320.09	187.979	320.09	318.593	324.335	69.0609
																								320.09	0.83137	2.22433	-0.11975	25.3445		320.09	-4734.52	-4743.38	-4800.49	-4800.39		320.091	-21.9954	320.091	-1.7851	320.091	-1.81362	320.091	187.479	320.091	317.343	324.345	63.5309
																								320.091	1.51886	2.28477	-0.20127	22.582		320.091	-4739.54	-4744.77	-4800.85	-4800.41		320.092	-22.2579	320.092	-1.5976	320.092	-2.18862	320.092	188.729	320.092	319.218	324.355	56.6809
																								320.092	0.70637	1.43861	-0.20127	26.807		320.092	-4738.91	-4748.95	-4800.87	-4800.25		320.093	-22.7829	320.093	-1.2226	320.093	-1.43862	320.093	188.166	320.093	318.093	324.365	48.5975
																								320.093	0.26887	1.74081	-0.12716	26.157		320.093	-4730.76	-4746.63	-4800.13	-4800.36		320.095	-21.7329	320.095	-0.94135	320.095	-0.68861	320.095	188.729	320.095	318.343	324.375	42.1542
																								320.095	-0.48113	1.01553	-0.1568	26.9695		320.095	-4738.91	-4744.77	-4800.19	-4800.21		320.096	-23.0454	320.096	0.27739	320.096	-0.93861	320.096	188.166	320.096	318.093	324.385	33.9709
																								320.096	-0.04363	0.59246	-0.1568	25.832		320.096	-4745.49	-4739.66	-4800.8	-4800.44		320.097	-23.8329	320.097	-2.5351	320.097	-0.50111	320.097	187.916	320.097	315.843	324.395	22.0175
																								320.097	-0.04363	0.83422	-0.21609	27.6195		320.097	-4748.63	-4743.84	-4799.96	-4800.28		320.098	-27.7704	320.098	-2.1601	320.098	-2.00112	320.098	187.854	320.098	318.968	324.405	10.9542
																								320.098	-0.04363	-0.91853	-0.26056	28.432		320.098	-4746.75	-4750.81	-4800.32	-4800.65		320.099	-22.2579	320.099	-0.75385	320.099	-0.50111	320.099	187.666	320.099	316.218	324.415	-1.24912
																								320.099	1.14386	-0.07238	-0.14198	27.457		320.099	-4752.08	-4757.78	-4800.32	-4800.22		320.101	-23.0454	320.101	-1.31635	320.101	-0.56361	320.101	187.854	320.101	318.718	324.425	-11.0958
																								320.101	0.64387	-1.28117	-0.14198	23.0695		320.101	-4753.64	-4745.23	-4799.6	-4800.42		320.102	-21.9954	320.102	-0.19136	320.102	-0.62611	320.102	187.041	320.102	315.218	324.435	-18.5625
																								320.102	-0.23113	-1.22073	-0.08269	25.3445		320.102	-4758.03	-4743.84	-4800.7	-4800.28		320.103	-25.4079	320.103	0.55864	320.103	-0.87611	320.103	185.854	320.103	318.718	324.445	-25.4358
																								320.103	0.70637	-1.22073	-0.13457	25.507		320.103	-4754.9	-4744.77	-4800.78	-4800.44		320.104	-26.7204	320.104	0.37114	320.104	-1.62612	320.104	186.291	320.104	317.093	324.455	-31.4858
																								320.104	0.51887	-2.06688	-0.14939	27.2945		320.104	-4750.82	-4748.49	-4800.49	-4800.35		320.106	-26.9829	320.106	0.27739	320.106	-0.68861	320.106	186.479	320.106	316.718	324.465	-35.1158
																								320.106	-0.48113	-2.5504	-0.03823	27.457		320.106	-4757.72	-4748.02	-4800.55	-4800.44		320.107	-17.7955	320.107	1.9649	320.107	-0.00111	320.107	185.791	320.107	319.843	324.475	-38.7158
																								320.107	0.26887	-3.09436	-0.03081	28.2695		320.107	-4752.39	-4740.59	-4800.36	-4800.11		320.108	-21.7329	320.108	1.30865	320.108	-1.06362	320.108	184.916	320.108	319.593	324.485	-40.4325
																								320.108	0.89387	-2.61084	-0.16422	27.6195		320.108	-4763.68	-4747.09	-4800.21	-4800.18		320.109	-26.7204	320.109	1.68365	320.109	-1.75112	320.109	185.166	320.109	316.968	324.495	-41.0458
																								320.109	-0.16863	-2.8526	-0.14939	29.2445		320.109	-4762.42	-4742.45	-4800.44	-4800.38		320.11	-24.6204	320.11	1.5899	320.11	-1.06362	320.11	184.729	320.11	316.218	324.505	-39.5225
																								320.11	-0.41863	-3.39655	-0.30503	27.132		320.11	-4771.51	-4740.12	-4800.3	-4800.45		320.112	-25.9329	320.112	2.43365	320.112	-0.75111	320.112	184.791	320.112	315.218	324.515	-35.9425
																								320.112	-0.79363	-3.63831	-0.12716	28.107		320.112	-4766.81	-4746.16	-4800.32	-4800.31		320.113	-25.6704	320.113	1.68365	320.113	-0.87611	320.113	185.041	320.113	317.093	324.525	-27.6025
																								320.113	-0.54363	-3.03392	-0.13457	27.6195		320.113	-4772.45	-4740.59	-4800.21	-4800.18		320.114	-24.3579	320.114	4.30865	320.114	-0.81361	320.114	185.979	320.114	315.468	324.535	-19.4491
																								320.114	-1.04364	-2.91304	-0.09751	28.432		320.114	-4774.02	-4723.86	-4800.3	-4800.29		320.115	-23.3079	320.115	1.2149	320.115	-0.81361	320.115	184.354	320.115	314.093	324.545	-10.4291
																								320.115	-0.54363	-3.81963	-0.1568	28.432		320.115	-4770.89	-4730.83	-4800.4	-4800.38		320.117	-26.4579	320.117	4.49615	320.117	-2.18862	320.117	184.666	320.117	313.968	324.555	-2.43912
																								320.117	-0.66863	-3.57787	-0.0901	28.107		320.117	-4777.47	-4726.64	-4800.04	-4800.55		320.118	-21.4704	320.118	3.93365	320.118	-0.12611	320.118	184.604	320.118	314.343	324.565	3.84421
																								320.118	-1.29364	-4.60534	-0.11234	28.757		320.118	-4774.96	-4723.39	-4800.4	-4800.21		320.119	-22.2579	320.119	4.87115	320.119	-0.25111	320.119	184.854	320.119	313.718	324.575	9.27421
																								320.119	-0.60613	-5.14931	-0.07528	27.782		320.119	-4772.45	-4725.25	-4800.13	-4800.29		320.12	-19.8955	320.12	2.62115	320.12	-0.06361	320.12	184.541	320.12	313.593	324.585	13.9509
																								320.12	-0.10613	-5.02843	-0.09751	28.5945		320.12	-4779.98	-4720.6	-4800.27	-4800.44		320.121	-18.058	320.121	4.30865	320.121	-1.06362	320.121	184.541	320.121	313.593	324.595	16.4542
																								320.121	-0.79363	-3.45699	0.05071	27.132		320.121	-4781.23	-4726.18	-4800.19	-4800.18		320.123	-15.1705	320.123	5.1524	320.123	-0.81361	320.123	185.291	320.123	311.718	324.605	21.5575
																								320.123	-2.41864	-4.84711	-0.11234	27.2945		320.123	-4783.11	-4717.35	-4800.76	-4800.58		320.124	-17.533	320.124	4.4024	320.124	-1.50112	320.124	185.479	320.124	310.593	324.615	27.2275
																								320.124	-1.10614	-4.36359	-0.11975	22.0945		320.124	-4782.17	-4721.07	-4800.4	-4800.21		320.125	-12.0205	320.125	4.4024	320.125	-0.50111	320.125	184.854	320.125	310.468	324.625	31.7542
																								320.125	-1.35614	-5.81414	-0.03081	24.0445		320.125	-4788.76	-4716.42	-4800.3	-4800.49		320.126	-8.60796	320.126	4.49615	320.126	-1.50112	320.126	184.541	320.126	311.593	324.635	37.0875
																								320.126	-0.98113	-5.93502	-0.01599	25.3445		320.126	-4792.52	-4713.63	-4800.17	-4800.36		320.128	-8.87046	320.128	3.0899	320.128	-1.18862	320.128	185.791	320.128	311.718	324.645	43.9975
																								320.128	-1.66864	-4.84711	-0.03081	20.7945		320.128	-4790.32	-4717.35	-4800.02	-4800.38		320.129	-5.45796	320.129	2.62115	320.129	-1.31362	320.129	185.104	320.129	312.593	324.655	48.8409
																								320.129	-1.04364	-5.33062	-0.08269	24.532		320.129	-4790.95	-4718.28	-4799.81	-4800.54		320.13	-7.82046	320.13	5.24615	320.13	-1.43862	320.13	185.354	320.13	310.968	324.665	55.7176
																								320.13	-2.04364	-5.02843	-0.00117	20.957		320.13	-4792.52	-4721.53	-4801.25	-4800.24		320.131	-4.67046	320.131	5.99615	320.131	-0.06361	320.131	185.479	320.131	312.218	324.675	61.6442
																								320.131	-3.16864	-5.02843	-0.13457	19.4945		320.131	-4799.1	-4720.14	-4800.42	-4800.35		320.132	-9.65796	320.132	5.1524	320.132	-0.62611	320.132	186.104	320.132	310.843	324.685	65.8242
																								320.132	-0.98113	-4.24271	-0.03823	18.1945		320.132	-4801.92	-4717.35	-4800.34	-4800.29		320.134	-5.98296	320.134	6.27739	320.134	-0.25111	320.134	185.979	320.134	312.968	324.695	69.0975
																								320.134	-3.04364	-3.57787	-0.07528	18.682		320.134	-4795.97	-4715.03	-4800.7	-4800.39		320.135	-1.78296	320.135	6.27739	320.135	-1.25112	320.135	186.541	320.135	314.343	324.705	70.9676
																								320.135	-2.91864	-2.79216	-0.17163	14.9445		320.135	-4798.48	-4709.45	-4800.15	-4800.34		320.136	-3.09546	320.136	6.18364	320.136	-0.06361	320.136	187.229	320.136	312.843	324.715	72.9242
																								320.136	-2.41864	-2.91304	-0.13457	15.432		320.136	-4805.06	-4708.52	-4799.94	-4800.21		320.137	-3.35796	320.137	8.71492	320.137	-0.75111	320.137	186.104	320.137	312.718	324.725	71.0975
																								320.137	-2.29364	-3.51743	-0.20868	14.132		320.137	-4806.31	-4703.41	-4800.46	-4800.17		320.139	0.05454	320.139	7.21489	320.139	-1.12612	320.139	186.854	320.139	312.593	324.735	68.7642
																								320.139	-2.73114	-2.67128	-0.05305	13.6445		320.139	-4809.45	-4697.83	-4799.96	-4800.48		320.14	5.82954	320.14	5.5274	320.14	-0.87611	320.14	186.729	320.14	313.968	324.745	69.4709
																								320.14	-2.79364	-2.36908	-0.1568	11.532		320.14	-4811.33	-4703.41	-4800.36	-4800.61		320.141	0.84204	320.141	6.83989	320.141	-0.93861	320.141	188.479	320.141	315.968	324.755	68.2242
																								320.141	-2.10614	-3.21523	-0.17904	8.93204		320.141	-4807.57	-4692.72	-4800.34	-4800.39		320.142	2.41704	320.142	5.62115	320.142	-2.12612	320.142	186.791	320.142	313.718	324.765	62.6275
																								320.142	-2.23114	-2.00644	-0.05305	10.7195		320.142	-4810.39	-4698.3	-4800.13	-4800.18		320.143	1.62954	320.143	7.77742	320.143	-2.31362	320.143	187.854	320.143	315.843	324.775	53.8942
																								320.143	-1.98114	-2.73172	-0.14198	11.0445		320.143	-4813.84	-4685.28	-4800.04	-4800.31		320.145	3.72954	320.145	6.18364	320.145	-1.25112	320.145	187.229	320.145	315.218	324.785	42.6275
																								320.145	-2.98114	-2.2482	-0.21609	11.207		320.145	-4807.25	-4694.58	-4800.55	-4800.49		320.146	4.51704	320.146	6.37114	320.146	-1.62612	320.146	188.604	320.146	317.843	324.795	35.3542
																								320.146	-2.85614	-2.06688	-0.11975	9.58204		320.146	-4815.09	-4697.83	-4800.25	-4800.25		320.147	6.35454	320.147	6.46489	320.147	-1.43862	320.147	188.791	320.147	319.343	324.805	32.3409
																								320.147	-4.48114	-3.51743	-0.07528	8.60704		320.147	-4811.96	-4683.89	-4800.13	-4800.32		320.148	7.66704	320.148	6.46489	320.148	-0.06361	320.148	190.104	320.148	319.968	324.815	26.6809
																								320.148	-2.66864	-2.18776	-0.00117	7.14454		320.148	-4818.54	-4692.72	-4799.91	-4800.19		320.149	10.5545	320.149	6.55864	320.149	-1.68862	320.149	188.354	320.149	321.093	324.825	18.2309
																								320.149	-4.60614	-2.36908	-0.06787	8.44454		320.149	-4825.12	-4691.79	-4800.51	-4800.44		320.151	9.24204	320.151	4.7774	320.151	-1.68862	320.151	189.104	320.151	320.843	324.835	12.0642
																								320.151	-3.91864	-2.91304	-0.11975	6.81954		320.151	-4816.97	-4692.25	-4800.4	-4799.99		320.152	12.6545	320.152	6.27739	320.152	-0.43861	320.152	189.166	320.152	322.718	324.845	6.09421
																								320.152	-3.29364	-2.5504	-0.09751	8.44454		320.152	-4821.05	-4697.37	-4800.32	-4800.07		320.153	12.917	320.153	3.6524	320.153	-0.68861	320.153	188.604	320.153	324.218	324.855	-1.79912
																								320.153	-3.98114	-2.79216	-0.03823	11.0445		320.153	-4819.79	-4690.39	-4800.11	-4800.45		320.154	17.642	320.154	4.68365	320.154	-0.87611	320.154	188.604	320.154	324.218	324.865	-8.34246
																								320.154	-3.23114	-3.63831	-0.12716	8.76954		320.154	-4817.6	-4686.21	-4799.85	-4800.14		320.156	20.792	320.156	5.05865	320.156	-0.81361	320.156	189.104	320.156	324.593	324.875	-16.3825
																								320.156	-4.41864	-3.1548	-0.04564	10.232		320.156	-4820.73	-4683.89	-4801.04	-4800.09		320.157	18.9545	320.157	5.3399	320.157	-1.00112	320.157	188.729	320.157	326.093	324.885	-19.9291
																								320.157	-4.66864	-3.1548	-0.11234	10.882		320.157	-4819.17	-4695.51	-4800.55	-4800.36		320.158	20.5295	320.158	4.5899	320.158	0.74889	320.158	187.979	320.158	325.093	324.895	-19.1558
																								320.158	-5.04365	-3.27567	-0.18645	12.507		320.158	-4813.52	-4691.79	-4800.42	-4800.38		320.159	25.7796	320.159	3.55865	320.159	0.24889	320.159	188.416	320.159	330.218	324.905	-13.6025
																								320.159	-4.41864	-3.88007	-0.10493	12.3445		320.159	-4813.21	-4700.15	-4800.27	-4800.24		320.16	29.1921	320.16	2.80865	320.16	1.68639	320.16	187.666	320.16	329.218	324.915	-6.31579
																								320.16	-4.23114	-3.75919	-0.00117	14.2945		320.16	-4813.84	-4689	-4799.32	-4800.07		320.162	24.2046	320.162	1.7774	320.162	0.99889	320.162	187.916	320.162	332.843	324.925	3.53421
																								320.162	-5.04365	-3.39655	-0.07528	11.6945		320.162	-4818.54	-4690.39	-4799.58	-4800.11		320.163	27.6171	320.163	0.8399	320.163	1.93639	320.163	187.166	320.163	330.218	324.935	13.7642
																								320.163	-5.23115	-3.88007	0.03589	14.2945		320.163	-4814.46	-4692.25	-4800.38	-4800.17		320.164	33.6546	320.164	1.7774	320.164	1.93639	320.164	187.104	320.164	331.593	324.945	27.4075
																								320.164	-5.85615	-4.24271	0.01365	14.457		320.164	-4813.21	-4701.08	-4800.85	-4799.82		320.165	31.2921	320.165	-0.00386	320.165	2.24889	320.165	187.979	320.165	330.718	324.955	43.6342
																								320.165	-4.10614	-4.06139	-0.08269	11.857		320.165	-4809.45	-4697.37	-4800.25	-4800.21		320.167	36.8046	320.167	0.08989	320.167	4.31138	320.167	187.854	320.167	334.968	324.965	60.4742
																								320.167	-5.41865	-4.12183	0.01365	11.3695		320.167	-4806.63	-4689.46	-4800.36	-4800.19		320.168	41.5296	320.168	-1.12885	320.168	3.81138	320.168	188.354	320.168	332.843	324.975	74.2842
																								320.168	-7.16865	-4.48447	-0.03823	13.157		320.168	-4805.06	-4686.21	-4800.15	-4799.87		320.169	38.6421	320.169	-2.1601	320.169	2.93639	320.169	186.791	320.169	334.343	324.985	84.9376
																								320.169	-6.54365	-4.30315	-0.16422	16.407		320.169	-4798.79	-4688.54	-4800.11	-4800.29		320.17	40.2171	320.17	-0.47261	320.17	3.06138	320.17	188.041	320.17	331.718	324.995	92.6376
																								320.17	-7.04365	-3.94051	-0.03823	12.9945		320.17	-4806.31	-4695.97	-4800.25	-4800.04		320.171	38.9046	320.171	-3.0976	320.171	4.81138	320.171	186.916	320.171	335.468	325.006	100.401
																								320.171	-7.23115	-4.96799	-0.0234	11.3695		320.171	-4798.16	-4686.21	-4800.32	-4800.08		320.173	36.2796	320.173	-2.25385	320.173	5.4989	320.173	187.354	320.173	337.343	325.016	107.234
																								320.173	-7.73115	-3.03392	-0.00858	13.6445		320.173	-4793.77	-4700.15	-4800.08	-4799.79		320.174	43.1046	320.174	-3.37885	320.174	6.3114	320.174	187.104	320.174	338.718	325.026	109.104
																								320.174	-6.91865	-4.18227	0.00624	10.3945		320.174	-4799.73	-4683.89	-4800.32	-4799.97		320.175	40.2171	320.175	-4.31635	320.175	6.8739	320.175	187.791	320.175	336.718	325.036	105.484
																								320.175	-6.91865	-2.61084	-0.0234	12.3445		320.175	-4795.97	-4687.14	-4799.98	-4800.18		320.176	35.7546	320.176	-1.69135	320.176	6.7489	320.176	186.666	320.176	336.218	325.046	97.7309
																								320.176	-7.60615	-3.1548	-0.00117	10.557		320.176	-4796.59	-4689	-4800.4	-4799.87		320.178	34.9671	320.178	-3.2851	320.178	8.1864	320.178	186.479	320.178	338.343	325.056	87.1542
																								320.178	-8.98115	-3.39655	-0.09751	12.6695		320.178	-4799.1	-4689.93	-4800.46	-4800.18		320.179	38.9046	320.179	-1.2226	320.179	8.5614	320.179	186.979	320.179	339.593	325.066	74.0742
																								320.179	-8.35615	-2.67128	0.02106	13.6445		320.179	-4792.83	-4687.61	-4800.08	-4800.02		320.18	46.2546	320.18	-2.5351	320.18	8.8739	320.18	187.041	320.18	340.468	325.076	58.1642
																								320.18	-9.79365	-3.45699	-0.10493	14.132		320.18	-4790.95	-4677.38	-4800.55	-4800.24		320.181	44.4171	320.181	-2.44135	320.181	8.8114	320.181	186.291	320.181	339.468	325.086	37.4109
																								320.181	-7.85615	-2.2482	-0.00858	11.532		320.181	-4785.62	-4675.06	-4799.94	-4799.98		320.182	44.9421	320.182	-1.2226	320.182	9.5614	320.182	186.166	320.182	339.218	325.096	16.1642
																								320.182	-9.73115	-2.5504	-0.10493	10.232		320.182	-4793.15	-4675.06	-4800.3	-4799.97		320.184	46.7796	320.184	-2.81635	320.184	9.3739	320.184	185.041	320.184	338.343	325.106	-4.77912
																								320.184	-9.04365	-2.48996	-0.14198	10.557		320.184	-4790.01	-4677.38	-4800	-4800.17		320.185	46.5171	320.185	0.55864	320.185	10.8114	320.185	186.166	320.185	338.343	325.116	-23.4491
																								320.185	-8.73115	-3.63831	0.08776	12.3445		320.185	-4788.76	-4680.63	-4800.78	-4800.09		320.186	44.4171	320.186	0.27739	320.186	11.1239	320.186	184.916	320.186	340.093	325.126	-42.4658
																								320.186	-10.1686	-3.75919	-0.04564	13.482		320.186	-4788.76	-4679.24	-4799.85	-4799.89		320.187	44.9421	320.187	0.37114	320.187	11.4989	320.187	185.729	320.187	338.093	325.136	-61.5224
																								320.187	-10.0436	-3.09436	-0.0234	9.58204		320.187	-4788.13	-4668.09	-4799.94	-4799.88		320.189	49.4046	320.189	-0.09761	320.189	11.7489	320.189	185.791	320.189	340.968	325.146	-77.6658
																								320.189	-10.4186	-2.73172	-0.03081	12.832		320.189	-4787.19	-4669.95	-4799.45	-4799.99		320.19	40.7421	320.19	1.12115	320.19	10.5614	320.19	185.541	320.19	340.468	325.156	-90.8558
																								320.19	-10.4186	-2.48996	-0.04564	8.93204		320.19	-4787.19	-4673.66	-4799.91	-4799.84		320.191	47.3046	320.191	1.87115	320.191	12.3739	320.191	184.854	320.191	342.093	325.166	-103.426
																								320.191	-9.60615	-2.67128	-0.12716	12.3445		320.191	-4785.31	-4662.97	-4800.46	-4800.05		320.192	48.0921	320.192	0.27739	320.192	12.9364	320.192	185.916	320.192	340.718	325.176	-113.682
																								320.192	-11.8561	-2.97348	-0.11975	9.74454		320.192	-4783.43	-4662.51	-4800.44	-4799.99		320.193	49.4046	320.193	1.2149	320.193	13.3739	320.193	185.229	320.193	340.093	325.186	-116.956
																								320.193	-11.4186	-3.21523	-0.07528	11.207		320.193	-4780.92	-4658.79	-4800.3	-4800.14		320.195	52.2921	320.195	0.74614	320.195	10.9364	320.195	184.979	320.195	342.468	325.196	-119.592
																								320.195	-12.4186	-2.91304	-0.10493	8.60704		320.195	-4789.38	-4650.89	-4800.42	-4799.94		320.196	49.4046	320.196	0.55864	320.196	12.6239	320.196	185.291	320.196	341.468	325.206	-121.899
																								320.196	-11.7936	-4.42403	-0.19386	7.95704		320.196	-4784.68	-4639.27	-4800.13	-4800.38		320.197	53.3421	320.197	1.9649	320.197	12.4989	320.197	185.166	320.197	340.718	325.216	-120.462
																								320.197	-11.4186	-4.06139	-0.09751	8.28204		320.197	-4789.07	-4636.48	-4799.89	-4800.18		320.198	54.1296	320.198	1.12115	320.198	13.0614	320.198	184.916	320.198	341.218	325.226	-116.519
																								320.198	-12.0436	-4.00095	-0.09751	7.79454		320.198	-4786.88	-4646.24	-4800.25	-4800.05		320.2	56.4921	320.2	1.49615	320.2	12.5614	320.2	184.479	320.2	340.843	325.236	-112.849
																								320.2	-12.6061	-4.36359	-0.06787	10.7195		320.2	-4788.76	-4643.92	-4799.75	-4800.14		320.201	52.5546	320.201	0.18364	320.201	12.5614	320.201	185.354	320.201	340.843	325.246	-104.652
																								320.201	-12.5436	-3.45699	0.00624	9.25704		320.201	-4783.74	-4633.69	-4800.38	-4799.88		320.202	51.2421	320.202	-0.56636	320.202	13.1864	320.202	184.916	320.202	339.718	325.256	-93.2891
																								320.202	-13.7311	-2.97348	-0.1568	9.41954		320.202	-4783.74	-4633.23	-4800.34	-4800.36		320.203	54.1296	320.203	3.18365	320.203	12.8114	320.203	185.166	320.203	339.468	325.266	-81.3558
																								320.203	-13.4811	-3.33611	-0.08269	10.557		320.203	-4784.37	-4640.67	-4800.34	-4799.98		320.204	48.0921	320.204	1.87115	320.204	13.1864	320.204	184.416	320.204	334.968	325.276	-70.2158
																								320.204	-14.1686	-3.57787	-0.06787	10.232		320.204	-4787.82	-4640.2	-4800.7	-4800.17		320.206	49.6671	320.206	3.2774	320.206	13.6239	320.206	185.729	320.206	340.093	325.286	-58.0858
																								320.206	-15.1686	-2.91304	-0.07528	12.0195		320.206	-4791.26	-4634.16	-4799.94	-4799.98		320.207	50.7171	320.207	2.7149	320.207	14.0614	320.207	185.229	320.207	339.218	325.296	-44.3758
																								320.207	-14.9811	-3.51743	-0.12716	11.207		320.207	-4795.65	-4630.44	-4800.23	-4800.09		320.208	54.3921	320.208	5.05865	320.208	13.8114	320.208	185.291	320.208	338.343	325.306	-33.6925
																								320.208	-15.2311	-2.36908	-0.03081	12.6695		320.208	-4802.55	-4633.69	-4800.32	-4799.95		320.209	52.8171	320.209	4.4024	320.209	14.2489	320.209	184.979	320.209	336.718	325.316	-24.8625
																								320.209	-14.8561	-2.48996	-0.17904	13.6445		320.209	-4806.94	-4629.51	-4799.98	-4800.15		320.211	45.4671	320.211	3.93365	320.211	14.0614	320.211	184.791	320.211	337.718	325.326	-14.6391
																								320.211	-16.2311	-2.5504	-0.2235	13.157		320.211	-4808.82	-4642.99	-4800.15	-4800.12		320.212	49.6671	320.212	5.3399	320.212	14.5614	320.212	185.041	320.212	334.468	325.336	-6.97246
																								320.212	-15.3561	-3.33611	-0.06046	16.407		320.212	-4805.06	-4645.31	-4800.21	-4800.05		320.213	49.4046	320.213	5.24615	320.213	15.6239	320.213	184.729	320.213	334.718	325.346	-3.09912
																								320.213	-14.9186	-2.36908	-0.14198	18.1945		320.213	-4810.7	-4643.45	-4800.27	-4800.12		320.214	48.3546	320.214	6.18364	320.214	15.3739	320.214	185.229	320.214	336.468	325.356	-1.56912
																								320.214	-14.8561	-2.18776	-0.11975	15.2695		320.214	-4816.34	-4629.05	-4799.89	-4800.25		320.215	52.0296	320.215	6.27739	320.215	16.4989	320.215	184.979	320.215	332.843	325.366	1.16754
																								320.215	-16.2311	-1.64381	-0.11234	20.1445		320.215	-4820.73	-4637.41	-4800.11	-4799.99		320.217	44.9421	320.217	7.58992	320.217	15.7489	320.217	183.979	320.217	331.093	325.376	4.54421
																								320.217	-16.1686	-0.73721	-0.10493	18.357		320.217	-4814.46	-4643.45	-4800.87	-4799.97		320.218	46.2546	320.218	7.21489	320.218	16.0614	320.218	183.166	320.218	330.593	325.386	7.72421
																								320.218	-15.4186	-1.70425	-0.09751	18.5195		320.218	-4821.99	-4647.17	-4800.06	-4799.87		320.219	40.4796	320.219	7.68367	320.219	16.7489	320.219	184.291	320.219	330.218	325.396	8.35754
																								320.219	-15.7936	-0.43501	-0.06787	19.4945		320.219	-4825.44	-4649.96	-4800.76	-4800.11		320.22	38.6421	320.22	6.55864	320.22	16.5614	320.22	183.854	320.22	328.718	325.406	13.6575
																								320.22	-15.2311	-1.52293	-0.06787	19.1695		320.22	-4819.48	-4634.62	-4800.49	-4800.14		320.222	37.0671	320.222	7.40239	320.222	16.4989	320.222	183.416	320.222	329.718	325.416	19.8642
																								320.222	-15.4811	0.16938	-0.05305	21.4445		320.222	-4822.93	-4642.53	-4799.6	-4800.02		320.223	35.4921	320.223	7.68367	320.223	16.1239	320.223	182.416	320.223	327.468	325.426	22.4875
																								320.223	-17.6686	-0.19326	-0.21609	18.682		320.223	-4826.69	-4641.6	-4800.38	-4800.35		320.224	27.8796	320.224	8.24617	320.224	15.2489	320.224	181.916	320.224	325.218	325.436	21.2509
																								320.224	-14.1686	-1.22073	-0.0234	22.7445		320.224	-4833.59	-4656	-4800.27	-4800.36		320.225	25.5171	320.225	8.99617	320.225	16.6239	320.225	181.604	320.225	323.468	325.446	18.5375
																								320.225	-14.3561	-0.49545	-0.17904	19.1695		320.225	-4835.78	-4663.44	-4800.04	-4800.19		320.226	28.6671	320.226	7.40239	320.226	16.0614	320.226	180.354	320.226	324.343	325.456	17.0675
																								320.226	-14.7311	-1.28117	-0.18645	17.8695		320.226	-4838.6	-4655.07	-4800.49	-4800.32		320.228	20.792	320.228	7.40239	320.228	14.3739	320.228	180.166	320.228	325.093	325.466	15.2209
																								320.228	-14.6686	-0.61633	-0.16422	18.8445		320.228	-4837.66	-4654.61	-4800.38	-4799.98		320.229	20.0045	320.229	6.74614	320.229	15.3114	320.229	178.541	320.229	325.968	325.476	10.7175
																								320.229	-13.7936	-1.76469	-0.10493	20.7945		320.229	-4843.62	-4664.83	-4800.19	-4800.44		320.23	22.8921	320.23	7.58992	320.23	11.9989	320.23	178.104	320.23	322.843	325.486	2.94421
																								320.23	-13.1061	-0.67677	-0.09751	20.307		320.23	-4844.25	-4668.09	-4800.38	-4800.26		320.231	13.967	320.231	7.40239	320.231	14.1239	320.231	178.854	320.231	321.343	325.496	-6.85579
																								320.231	-13.1686	-1.46249	-0.0901	19.657		320.231	-4848.95	-4678.31	-4800.3	-4800.31		320.233	16.8545	320.233	8.99617	320.233	12.9364	320.233	176.916	320.233	325.093	325.506	-17.1525
																								320.233	-12.7936	-0.73721	-0.0234	21.1195		320.233	-4848.64	-4673.2	-4800.46	-4800.34		320.234	10.817	320.234	7.77742	320.234	12.6864	320.234	177.854	320.234	321.718	325.516	-23.2391
																								320.234	-11.5436	-0.13282	-0.00858	22.7445		320.234	-4853.96	-4668.55	-4800.53	-4800.25		320.235	15.8045	320.235	6.93364	320.235	10.7489	320.235	176.916	320.235	321.593	325.526	-29.4991
																								320.235	-11.2936	-0.79765	-0.09751	20.4695		320.235	-4852.4	-4676.45	-4800.34	-4800.25		320.236	7.40454	320.236	9.08992	320.236	10.6864	320.236	176.791	320.236	318.843	325.536	-34.4125
																								320.236	-10.3561	-1.09985	-0.12716	24.857		320.236	-4855.53	-4668.09	-4800.49	-4800.19		320.237	3.99204	320.237	9.18367	320.237	10.5614	320.237	175.979	320.237	317.843	325.546	-39.3291
																								320.237	-10.6686	0.0485	-0.12716	23.557		320.237	-4865.25	-4683.42	-4800.27	-4800.44		320.239	1.36704	320.239	10.4024	320.239	9.4989	320.239	176.479	320.239	320.593	325.556	-44.8258
																								320.239	-10.7936	-0.2537	-0.0234	28.107		320.239	-4863.68	-4675.99	-4800.17	-4800.09		320.24	0.31704	320.24	9.08992	320.24	9.2489	320.24	177.354	320.24	319.593	325.566	-48.2258
																								320.24	-9.60615	-1.40205	-0.11975	27.457		320.24	-4856.47	-4673.66	-4800.21	-4800.39		320.241	0.84204	320.241	9.08992	320.241	7.6864	320.241	176.229	320.241	318.843	325.576	-48.6958
																								320.241	-8.79365	-0.43501	0.02106	28.2695		320.241	-4863.06	-4677.38	-4800.13	-4800.36		320.242	-2.83296	320.242	8.52742	320.242	7.5614	320.242	175.604	320.242	317.468	325.586	-46.1658
																								320.242	-9.10615	-0.97897	-0.1568	30.2195		320.242	-4866.82	-4677.85	-4800.44	-4800.34		320.243	-6.77046	320.243	11.0587	320.243	7.3739	320.243	176.229	320.243	318.218	325.596	-41.7558
																								320.243	-9.98115	0.0485	-0.10493	31.357		320.243	-4863.68	-4690.86	-4800.21	-4800.25		320.245	-3.88296	320.245	10.3087	320.245	7.4989	320.245	175.541	320.245	315.218	325.606	-40.1091
																								320.245	-9.66865	0.0485	-0.16422	30.5445		320.245	-4856.16	-4680.63	-4800.74	-4800.36		320.246	-8.08296	320.246	10.5899	320.246	6.9364	320.246	177.291	320.246	319.468	325.616	-39.4491
																								320.246	-8.41865	0.47158	-0.26056	29.5695		320.246	-4860.23	-4699.69	-4799.72	-4800.19		320.247	-7.82046	320.247	12.1837	320.247	6.8114	320.247	177.354	320.247	316.718	325.626	-38.2758
																								320.247	-8.60615	0.47158	-0.20868	29.8945		320.247	-4856.79	-4684.82	-4800.32	-4800.15		320.248	-9.39546	320.248	10.4024	320.248	6.9989	320.248	178.041	320.248	317.593	325.636	-35.7258
																								320.248	-7.91865	0.71334	-0.21609	30.2195		320.248	-4857.41	-4687.14	-4800.59	-4800.21		320.25	-9.39546	320.25	11.9962	320.25	6.6864	320.25	178.291	320.25	315.218	325.646	-35.6891
																								320.25	-7.91865	0.95509	-0.14939	29.8945		320.25	-4854.91	-4692.25	-4800.63	-4800.17		320.251	-10.183	320.251	12.1837	320.251	7.1239	320.251	178.041	320.251	315.343	325.656	-39.3358
																								320.251	-9.10615	0.77378	-0.18645	32.657		320.251	-4854.59	-4691.32	-4800.13	-4800.09		320.252	-13.858	320.252	12.4649	320.252	6.6864	320.252	178.604	320.252	315.343	325.666	-43.7558
																								320.252	-8.23115	1.37817	-0.13457	31.682		320.252	-4846.13	-4696.9	-4800.13	-4800.17		320.253	-9.13296	320.253	14.1524	320.253	6.0614	320.253	178.291	320.253	316.343	325.676	-46.2791
																								320.253	-6.85615	0.16938	-0.14198	31.357		320.253	-4847.07	-4692.25	-4800.42	-4800.18		320.254	-11.758	320.254	13.5899	320.254	5.7489	320.254	179.229	320.254	317.593	325.686	-47.6825
																								320.254	-6.98115	1.13641	-0.17904	28.9195		320.254	-4848.01	-4700.62	-4799.79	-4800.14		320.256	-15.433	320.256	14.8087	320.256	6.6239	320.256	179.604	320.256	316.968	325.696	-48.7991
																								320.256	-8.54365	1.80125	-0.07528	33.4695		320.256	-4838.6	-4699.69	-4800.49	-4800.28		320.257	-13.858	320.257	15.5587	320.257	5.8739	320.257	180.104	320.257	317.343	325.706	-45.5525
																								320.257	-6.79365	1.37817	-0.1568	31.682		320.257	-4843.31	-4704.8	-4800.13	-4799.97		320.258	-15.6955	320.258	18.2774	320.258	6.9989	320.258	179.354	320.258	316.968	325.716	-43.6991
																								320.258	-6.04365	0.59246	-0.11234	33.4695		320.258	-4827.63	-4711.31	-4800.08	-4800.18		320.259	-15.433	320.259	17.5274	320.259	6.1864	320.259	179.541	320.259	321.343	325.726	-44.4591
																								320.259	-5.98115	1.80125	-0.0901	32.657		320.259	-4835.47	-4714.56	-4800.15	-4800.18		320.261	-13.0705	320.261	17.0587	320.261	5.8114	320.261	180.541	320.261	319.718	325.736	-48.8591
																								320.261	-6.85615	1.07597	-0.17163	29.2445		320.261	-4826.06	-4712.24	-4799.91	-4800.24		320.262	-16.2205	320.262	16.9649	320.262	6.6239	320.262	181.854	320.262	322.468	325.746	-52.1391
																								320.262	-6.91865	3.2518	-0.10493	30.382		320.262	-4826.38	-4724.79	-4800.57	-4800.11		320.263	-16.483	320.263	18.1837	320.263	4.87388	320.263	180.666	320.263	322.718	325.756	-54.8524
																								320.263	-5.98115	2.40564	-0.16422	33.1445		320.263	-4834.53	-4718.28	-4800.59	-4800.12		320.264	-21.4704	320.264	17.5274	320.264	5.4989	320.264	180.104	320.264	321.968	325.766	-59.2858
																								320.264	-6.10615	2.10345	-0.17163	34.282		320.264	-4828.88	-4722.46	-4800.36	-4800.22		320.265	-17.008	320.265	19.3087	320.265	5.5614	320.265	181.854	320.265	322.968	325.776	-64.8624
																								320.265	-6.10615	1.80125	-0.1568	35.0945		320.265	-4818.85	-4732.22	-4800.34	-4800.18		320.267	-23.5704	320.267	19.6837	320.267	6.0614	320.267	181.916	320.267	325.093	325.786	-67.6225
																								320.267	-6.60615	2.04301	-0.28279	36.232		320.267	-4817.29	-4733.62	-4800.51	-4800.26		320.268	-19.8955	320.268	20.9024	320.268	4.81138	320.268	182.416	320.268	325.218	325.796	-65.8124
																								320.268	-5.60615	2.58696	-0.19386	37.0445		320.268	-4816.66	-4735.48	-4800.49	-4799.95		320.269	-19.633	320.269	19.6837	320.269	4.68638	320.269	183.166	320.269	326.593	325.806	-63.6558
																								320.269	-6.10615	2.10345	-0.06046	34.7695		320.269	-4821.05	-4736.87	-4800.57	-4800.21		320.27	-18.3205	320.27	21.5587	320.27	4.74888	320.27	183.354	320.27	327.218	325.816	-60.4491
																								320.27	-5.66865	2.70784	-0.24574	35.7445		320.27	-4809.76	-4738.73	-4800.32	-4800.02		320.272	-22.2579	320.272	21.7462	320.272	4.56138	320.272	184.041	320.272	329.968	325.826	-57.1024
																								320.272	-5.29365	1.80125	-0.07528	36.882		320.272	-4810.39	-4755.46	-4800.25	-4800.09		320.273	-20.9455	320.273	21.8399	320.273	4.81138	320.273	184.479	320.273	329.718	325.836	-52.9591
																								320.273	-4.79364	1.55949	-0.20127	37.207		320.273	-4811.02	-4758.25	-4800.42	-4800.08		320.274	-23.3079	320.274	22.3087	320.274	4.56138	320.274	184.666	320.274	331.093	325.846	-45.3258
																								320.274	-5.98115	1.43861	-0.09751	37.532		320.274	-4806.94	-4749.88	-4800.17	-4800.25		320.275	-18.8455	320.275	20.6212	320.275	3.99888	320.275	183.916	320.275	330.468	325.856	-37.1058
																								320.275	-6.60615	-0.01194	-0.12716	34.932		320.275	-4812.9	-4760.11	-4800.61	-4800.24		320.276	-24.8829	320.276	21.4649	320.276	3.99888	320.276	184.541	320.276	329.968	325.866	-33.7558
																								320.276	-5.66865	1.25729	-0.25315	33.632		320.276	-4808.19	-4762.9	-4800.57	-4800.09		320.278	-22.5204	320.278	23.8087	320.278	4.62388	320.278	184.791	320.278	328.968	325.876	-31.2125
																								320.278	-7.48115	1.01553	-0.14198	34.4445		320.278	-4811.64	-4776.84	-4800.23	-4800.12		320.279	-23.3079	320.279	21.9337	320.279	3.74889	320.279	187.229	320.279	331.843	325.886	-30.0525
																								320.279	-6.35615	0.10894	-0.23092	35.7445		320.279	-4814.15	-4794.5	-4800.04	-4800.14		320.28	-20.9455	320.28	24.5587	320.28	3.81138	320.28	185.604	320.28	331.468	325.896	-29.3358
																								320.28	-5.98115	1.01553	-0.17163	35.7445		320.28	-4811.64	-4794.96	-4800.59	-4800.24		320.281	-20.9455	320.281	22.5899	320.281	2.62389	320.281	186.166	320.281	333.093	325.906	-28.3191
																								320.281	-5.66865	0.95509	-0.12716	35.582		320.281	-4820.73	-4792.64	-4800.91	-4800.18		320.283	-20.158	320.283	24.1837	320.283	1.62389	320.283	185.541	320.283	334.343	325.916	-29.6025
																								320.283	-4.48114	0.41114	-0.25315	35.4195		320.283	-4820.73	-4795.89	-4800.19	-4800.11		320.284	-22.7829	320.284	24.6524	320.284	2.31139	320.284	185.229	320.284	332.343	325.926	-33.3291
																								320.284	-3.73114	0.41114	-0.2235	35.907		320.284	-4819.48	-4802.86	-4800.57	-4800.07		320.285	-23.5704	320.285	24.7462	320.285	1.49889	320.285	186.354	320.285	335.093	325.936	-36.1858
																								320.285	-5.29365	-0.01194	-0.09751	33.632		320.285	-4808.51	-4809.84	-4800.02	-4800.41		320.286	-17.008	320.286	25.0274	320.286	1.87389	320.286	186.041	320.286	336.968	325.946	-38.1858
																								320.286	-4.54364	-0.31414	-0.07528	34.4445		320.286	-4812.58	-4807.98	-4800.3	-4800.25		320.287	-15.958	320.287	25.1212	320.287	0.49889	320.287	185.166	320.287	336.968	325.956	-40.3125
																								320.287	-3.79364	0.47158	-0.16422	30.707		320.287	-4815.72	-4803.79	-4800.53	-4800.26		320.289	-19.633	320.289	23.9962	320.289	1.06139	320.289	185.104	320.289	338.343	325.966	-45.1125
																								320.289	-3.60614	-0.37457	-0.11234	30.8695		320.289	-4813.52	-4809.84	-4800.44	-4800.28		320.29	-23.3079	320.29	25.4024	320.29	0.18639	320.29	185.541	320.29	337.968	325.976	-46.7458
																								320.29	-2.29364	-0.37457	-0.09751	29.082		320.29	-4820.42	-4809.84	-4800.36	-4800.01		320.291	-14.6455	320.291	25.1212	320.291	1.06139	320.291	186.041	320.291	338.968	325.986	-44.8025
																								320.291	-3.04364	-1.28117	-0.12716	34.282		320.291	-4808.51	-4810.76	-4800.34	-4800.12		320.292	-18.058	320.292	25.8712	320.292	1.18639	320.292	186.291	320.292	338.468	325.996	-42.7791
																								320.292	-1.73114	-0.37457	-0.09751	32.657		320.292	-4809.45	-4808.91	-4800.08	-4800.02		320.294	-10.4455	320.294	24.5587	320.294	0.43639	320.294	184.791	320.294	341.593	326.007	-42.2791
																								320.294	-2.41864	-0.31414	-0.10493	31.682		320.294	-4813.52	-4800.08	-4800.89	-4800.05		320.295	-11.233	320.295	23.6212	320.295	0.81139	320.295	186.354	320.295	341.468	326.017	-43.7458
																								320.295	-1.35614	1.37817	-0.18645	33.632		320.295	-4814.78	-4795.43	-4800.34	-4800.08		320.296	-12.808	320.296	26.5274	320.296	0.87389	320.296	185.291	320.296	339.218	326.027	-45.1891
																								320.296	-1.10614	0.89466	-0.20868	34.4445		320.296	-4818.23	-4797.75	-4800.36	-4800.17		320.297	-11.758	320.297	26.4337	320.297	1.49889	320.297	185.666	320.297	342.218	326.037	-44.8791
																								320.297	-1.10614	1.19685	-0.17904	32.982		320.297	-4820.11	-4801.47	-4800.55	-4800.32		320.298	-11.758	320.298	25.7774	320.298	0.93639	320.298	185.791	320.298	338.843	326.047	-47.4825
																								320.298	-0.98113	1.01553	-0.0901	36.3945		320.298	-4817.91	-4802.4	-4800.25	-4799.95		320.3	-9.13296	320.3	26.5274	320.3	1.18639	320.3	185.479	320.3	343.468	326.057	-50.9125
																								320.3	-1.23114	3.2518	-0.11975	34.932		320.3	-4823.24	-4800.54	-4800.57	-4800.21		320.301	-7.82046	320.301	25.1212	320.301	0.56139	320.301	185.416	320.301	341.468	326.067	-53.2091
																								320.301	0.33137	2.9496	-0.1568	36.0695		320.301	-4823.56	-4794.5	-4799.81	-4800.07		320.302	-10.708	320.302	23.5274	320.302	1.56139	320.302	183.604	320.302	342.093	326.077	-55.3591
																								320.302	-0.54363	2.70784	-0.13457	33.307		320.302	-4823.56	-4794.03	-4800.42	-4800.19		320.303	-11.233	320.303	23.5274	320.303	0.93639	320.303	185.166	320.303	341.468	326.087	-54.8991
																								320.303	-1.16864	3.49356	-0.25315	31.682		320.303	-4830.14	-4790.32	-4800.4	-4799.95		320.305	-12.0205	320.305	24.2774	320.305	1.06139	320.305	183.854	320.305	339.968	326.097	-52.4891
																								320.305	1.58136	3.19136	-0.11234	34.1195		320.305	-4831.08	-4782.42	-4800.27	-4800.18		320.306	-8.34546	320.306	21.0899	320.306	0.37389	320.306	185.791	320.306	340.343	326.107	-49.6491
																								320.306	0.64387	3.19136	-0.20868	33.307		320.306	-4830.14	-4780.56	-4800.59	-4800.19		320.307	-10.183	320.307	20.9962	320.307	1.31139	320.307	184.791	320.307	340.843	326.117	-49.6125
																								320.307	0.39387	2.9496	-0.09751	33.7945		320.307	-4836.1	-4773.58	-4800.57	-4800.18		320.308	-7.82046	320.308	20.3399	320.308	0.93639	320.308	185.479	320.308	339.718	326.127	-50.5291
																								320.308	-0.10613	4.52103	-0.12716	35.582		320.308	-4837.98	-4777.77	-4800.15	-4800.17		320.309	-6.24546	320.309	22.5899	320.309	0.81139	320.309	184.666	320.309	339.093	326.137	-48.5925
																								320.309	1.51886	2.16389	-0.17163	36.7195		320.309	-4838.6	-4773.12	-4800.51	-4800.17		320.311	-7.29546	320.311	21.2774	320.311	1.37389	320.311	183.916	320.311	337.593	326.147	-47.5291
																								320.311	1.20636	3.61444	-0.17163	35.0945		320.311	-4847.69	-4774.51	-4800.42	-4800.28		320.312	-8.08296	320.312	20.8087	320.312	0.99889	320.312	182.729	320.312	339.843	326.157	-42.7258
																								320.312	1.58136	3.73531	-0.17163	35.4195		320.312	-4840.48	-4771.26	-4800.32	-4800.28		320.313	-5.98296	320.313	19.4024	320.313	1.81139	320.313	184.229	320.313	338.468	326.167	-36.6025
																								320.313	1.51886	3.37268	-0.09751	38.6695		320.313	-4845.81	-4773.12	-4800.21	-4800.17		320.314	-9.13296	320.314	19.9649	320.314	1.06139	320.314	183.604	320.314	338.593	326.177	-27.5158
																								320.314	0.83137	3.07048	-0.18645	36.557		320.314	-4845.19	-4768.01	-4800.15	-4799.98		320.316	-6.50796	320.316	17.9962	320.316	1.18639	320.316	182.166	320.316	335.718	326.187	-16.3425
																								320.316	0.45637	3.49356	-0.14939	35.582		320.316	-4845.5	-4763.36	-4800.78	-4800.21		320.317	-7.55796	320.317	19.4024	320.317	1.12389	320.317	181.854	320.317	335.093	326.197	-5.53579
																								320.317	1.58136	2.88916	-0.18645	40.9445		320.317	-4844.56	-4760.11	-4800.32	-4800.18		320.318	-9.92046	320.318	17.6212	320.318	2.87389	320.318	181.166	320.318	333.718	326.207	2.88088
																								320.318	0.20637	3.554	-0.0901	38.9945		320.318	-4845.81	-4758.71	-4800.82	-4800.35		320.319	-9.39546	320.319	16.2149	320.319	2.93639	320.319	182.229	320.319	335.593	326.217	7.55754
																								320.319	0.95637	2.88916	-0.24574	44.682		320.319	-4840.48	-4750.35	-4800.4	-4800.19		320.32	-12.808	320.32	16.7774	320.32	4.56138	320.32	180.979	320.32	337.843	326.227	9.60421
																								320.32	1.83136	2.52652	-0.06046	43.5445		320.32	-4842.99	-4749.42	-4800.42	-4800.18		320.322	-8.34546	320.322	14.5274	320.322	3.68638	320.322	181.666	320.322	336.968	326.237	13.1975
																								320.322	0.58137	3.01004	-0.06046	44.357		320.322	-4842.37	-4745.23	-4800.53	-4800.14		320.323	-8.87046	320.323	17.2462	320.323	3.68638	320.323	180.854	320.323	334.593	326.247	15.7175
																								320.323	-0.10613	3.49356	-0.09751	43.5445		320.323	-4843.31	-4742.45	-4800.49	-4800.35		320.324	-8.34546	320.324	13.4962	320.324	4.87388	320.324	180.104	320.324	333.718	326.257	16.3709
																								320.324	0.95637	2.10345	-0.18645	48.257		320.324	-4842.37	-4747.56	-4800.68	-4800.35		320.325	-10.4455	320.325	14.9024	320.325	4.37388	320.325	180.854	320.325	335.718	326.267	14.7809
																								320.325	2.58136	1.98257	-0.1568	48.257		320.325	-4841.11	-4741.98	-4800.15	-4800.09		320.327	-6.24546	320.327	12.7462	320.327	6.6239	320.327	180.416	320.327	335.718	326.277	9.41088
																								320.327	2.89386	2.46608	-0.06046	50.207		320.327	-4834.53	-4742.45	-4800.46	-4800.19		320.328	-8.60796	320.328	12.6524	320.328	5.5614	320.328	180.791	320.328	337.218	326.287	4.31754
																								320.328	3.39386	2.28477	-0.24574	47.932		320.328	-4847.38	-4730.83	-4800.87	-4800.18		320.329	-6.77046	320.329	11.5274	320.329	6.5614	320.329	179.604	320.329	337.093	326.297	-2.20912
																								320.329	2.08136	2.82872	-0.06046	48.907		320.329	-4845.81	-4731.29	-4800.32	-4800.36		320.33	-5.98296	320.33	10.8712	320.33	7.0614	320.33	179.666	320.33	337.093	326.307	-6.93912
																								320.33	2.33136	2.52652	-0.10493	49.3945		320.33	-4853.65	-4735.48	-4800.74	-4800.25		320.331	-4.67046	320.331	11.5274	320.331	7.4364	320.331	179.979	320.331	335.593	326.317	-10.4158
																								320.331	3.83136	1.01553	-0.14939	52.807		320.331	-4843.93	-4736.4	-4799.68	-4800.25		320.333	-7.03296	320.333	9.65242	320.333	8.7489	320.333	180.104	320.333	336.843	326.327	-11.4025
																								320.333	4.08136	2.46608	-0.17163	53.457		320.333	-4848.32	-4728.5	-4800.82	-4800.35		320.334	-0.20796	320.334	8.24617	320.334	8.5614	320.334	180.479	320.334	336.343	326.337	-8.96579
																								320.334	4.14386	2.04301	-0.08269	52.482		320.334	-4848.95	-4719.21	-4800.66	-4800.41		320.335	2.94204	320.335	6.93364	320.335	7.8114	320.335	178.416	320.335	336.093	326.347	-5.26579
																								320.335	3.26886	1.25729	-0.20868	52.9695		320.335	-4854.28	-4715.03	-4800.74	-4800.58		320.336	-3.35796	320.336	5.62115	320.336	7.9989	320.336	179.041	320.336	332.593	326.357	-4.16912
																								320.336	5.39385	1.74081	-0.17904	56.057		320.336	-4853.02	-4713.17	-4800.7	-4800.15		320.337	-2.04546	320.337	4.68365	320.337	7.6239	320.337	178.604	320.337	334.968	326.367	-4.62579
																								320.337	4.45636	0.41114	-0.11975	55.407		320.337	-4850.2	-4713.63	-4800.74	-4800.42		320.339	-4.40796	320.339	6.37114	320.339	9.4989	320.339	179.479	320.339	333.468	326.377	-2.10246
																								320.339	4.83136	0.22982	-0.08269	58.1695		320.339	-4848.01	-4721.07	-4800.02	-4800.29		320.34	5.04204	320.34	2.80865	320.34	9.1864	320.34	178.979	320.34	337.843	326.387	2.66421
																								320.34	5.64385	-0.85809	0.09518	55.407		320.34	-4853.96	-4701.55	-4800.7	-4800.42		320.341	5.82954	320.341	4.0274	320.341	8.3739	320.341	178.916	320.341	337.718	326.397	8.84421
																								320.341	5.95635	0.0485	-0.04564	56.382		320.341	-4855.22	-4705.27	-4800.3	-4800.19		320.342	4.25454	320.342	2.99615	320.342	8.2489	320.342	178.604	320.342	336.968	326.407	15.9142
																								320.342	5.83135	0.71334	-0.0234	56.8695		320.342	-4859.92	-4696.44	-4800.78	-4800.38		320.344	0.31704	320.344	2.1524	320.344	7.3739	320.344	179.416	320.344	336.218	326.417	24.7409
																								320.344	6.26885	-1.03941	-0.10493	55.2445		320.344	-4856.47	-4697.83	-4800.68	-4800.31		320.345	0.05454	320.345	3.0899	320.345	8.3114	320.345	179.729	320.345	335.468	326.427	33.5175
																								320.345	7.01885	-1.46249	0.02106	55.082		320.345	-4851.14	-4700.15	-4800.34	-4800.31		320.346	8.19204	320.346	0.65239	320.346	7.9989	320.346	179.354	320.346	338.218	326.437	43.3875
																								320.346	7.14385	-2.00644	0.03589	55.732		320.346	-4847.69	-4693.18	-4800.74	-4800.49		320.347	6.87954	320.347	2.62115	320.347	7.3739	320.347	180.854	320.347	338.593	326.447	50.4742
																								320.347	8.01885	-2.18776	0.00624	60.4445		320.347	-4852.4	-4686.68	-4800.53	-4800.44		320.348	16.3295	320.348	0.74614	320.348	7.6239	320.348	180.166	320.348	338.343	326.457	55.5809
																								320.348	7.58135	-2.2482	-0.05305	59.307		320.348	-4863.06	-4675.52	-4800.72	-4800.48		320.35	10.817	320.35	1.5899	320.35	6.8739	320.35	180.916	320.35	340.718	326.467	57.5175
																								320.35	7.51885	-2.73172	-0.18645	57.5195		320.35	-4858.35	-4681.1	-4800.72	-4800.46		320.351	10.0295	320.351	1.9649	320.351	7.1864	320.351	180.604	320.351	337.593	326.477	63.3842
																								320.351	7.70635	-2.73172	-0.00858	60.7695		320.351	-4852.4	-4678.78	-4800.59	-4800.52		320.352	10.817	320.352	2.43365	320.352	7.6864	320.352	181.854	320.352	340.093	326.487	65.5409
																								320.352	9.33135	-3.81963	0.02106	59.632		320.352	-4857.41	-4684.35	-4800.08	-4800.14		320.353	14.7545	320.353	1.2149	320.353	6.3114	320.353	181.104	320.353	340.593	326.497	63.9509
																								320.353	8.95635	-2.8526	0.07294	60.607		320.353	-4854.91	-4674.13	-4800.13	-4800.44		320.355	14.2295	320.355	-0.19136	320.355	5.1864	320.355	181.979	320.355	340.968	326.507	62.0609
																								320.355	8.89385	-2.91304	-0.08269	55.5695		320.355	-4859.29	-4671.34	-4800.55	-4800.46		320.356	19.4795	320.356	0.93365	320.356	3.87389	320.356	181.104	320.356	340.843	326.517	62.3942
																								320.356	8.33135	-3.81963	-0.04564	56.057		320.356	-4861.49	-4667.62	-4800.15	-4800.69		320.357	17.9045	320.357	-0.00386	320.357	5.6239	320.357	182.291	320.357	341.343	326.527	63.7276
																								320.357	7.45635	-2.5504	-0.11234	53.2945		320.357	-4859.29	-4675.06	-4800.68	-4800.46		320.358	22.6296	320.358	0.74614	320.358	5.3739	320.358	182.604	320.358	342.468	326.537	66.0009
																								320.358	8.33135	-4.36359	0.08776	53.6195		320.358	-4858.04	-4670.41	-4800.02	-4800.31		320.359	20.267	320.359	-1.0351	320.359	6.5614	320.359	182.854	320.359	343.093	326.547	64.3909
																								320.359	7.45635	-2.18776	-0.04564	51.0195		320.359	-4854.91	-4672.27	-4799.75	-4800.36		320.361	28.6671	320.361	-1.50385	320.361	4.37388	320.361	183.354	320.361	343.093	326.557	59.1375
																								320.361	9.20635	-3.94051	0.06553	50.857		320.361	-4856.16	-4665.3	-4800.97	-4800.31		320.362	27.6171	320.362	-1.69135	320.362	4.68638	320.362	183.916	320.362	342.468	326.567	48.1909
																								320.362	7.20635	-3.69875	-0.07528	51.832		320.362	-4856.79	-4668.09	-4800.34	-4800.62		320.363	20.267	320.363	-1.50385	320.363	4.43638	320.363	184.916	320.363	341.968	326.577	37.8575
																								320.363	9.89385	-3.81963	-0.04564	49.882		320.363	-4857.1	-4669.48	-4800.74	-4800.34		320.364	26.5671	320.364	-0.8476	320.364	4.62388	320.364	184.229	320.364	340.968	326.587	29.8309
																								320.364	9.01885	-4.72622	0.05071	50.0445		320.364	-4853.02	-4672.27	-4800.7	-4800.45		320.366	28.1421	320.366	-0.47261	320.366	4.74888	320.366	186.354	320.366	338.468	326.597	21.7842
																								320.366	9.14385	-4.84711	0.02847	50.207		320.366	-4842.99	-4676.92	-4800.51	-4800.45		320.367	32.0796	320.367	-0.66011	320.367	4.68638	320.367	184.791	320.367	340.218	326.607	10.6442
																								320.367	9.58135	-4.96799	0.08035	48.582		320.367	-4845.19	-4674.13	-4800.99	-4800.68		320.368	33.9171	320.368	-0.75385	320.368	3.68638	320.368	186.791	320.368	341.093	326.617	-4.91579
																								320.368	9.64385	-5.27018	-0.04564	46.4695		320.368	-4845.5	-4677.38	-4800.59	-4800.35		320.369	33.6546	320.369	3.37115	320.369	3.68638	320.369	185.166	320.369	338.718	326.627	-17.4191
																								320.369	9.45635	-4.66578	0.0433	45.1695		320.369	-4848.64	-4679.24	-4800.61	-4800.29		320.37	36.5421	320.37	1.87115	320.37	3.87389	320.37	186.604	320.37	338.968	326.637	-27.2725
																								320.37	8.45635	-4.84711	0.03589	44.032		320.37	-4842.68	-4682.03	-4800.85	-4800.35		320.372	30.5046	320.372	2.99615	320.372	4.31138	320.372	186.541	320.372	338.093	326.647	-37.2258
																								320.372	10.1439	-5.20975	0.01365	46.957		320.372	-4840.8	-4683.42	-4800.4	-4800.48		320.373	37.5921	320.373	3.0899	320.373	3.68638	320.373	186.666	320.373	337.343	326.657	-46.4825
																								320.373	8.64385	-5.27018	0.03589	46.1445		320.373	-4837.04	-4692.25	-4800.7	-4800.44		320.374	39.1671	320.374	3.74615	320.374	3.68638	320.374	187.729	320.374	337.468	326.667	-51.7825
																								320.374	10.2064	-6.23722	0.02847	49.0695		320.374	-4846.44	-4677.85	-4800.61	-4800.56		320.375	35.7546	320.375	3.18365	320.375	4.24888	320.375	187.604	320.375	337.343	326.677	-57.6724
																								320.375	9.45635	-5.81414	-0.06046	48.7445		320.375	-4832.65	-4685.28	-4801.01	-4800.28		320.377	36.8046	320.377	4.30865	320.377	3.93639	320.377	187.166	320.377	335.468	326.687	-65.9491
																								320.377	9.89385	-6.3581	-0.06046	49.232		320.377	-4845.5	-4688.54	-4800.95	-4800.58		320.378	38.3796	320.378	4.5899	320.378	4.43638	320.378	187.541	320.378	336.343	326.697	-73.0591
																								320.378	8.64385	-7.62733	0.02847	51.9945		320.378	-4837.04	-4685.75	-4800.87	-4800.66		320.379	36.5421	320.379	5.9024	320.379	3.62388	320.379	188.729	320.379	337.843	326.707	-74.8891
																								320.379	10.5189	-9.07788	-0.11234	51.0195		320.379	-4829.83	-4687.14	-4800.68	-4800.52		320.38	38.6421	320.38	4.4024	320.38	4.62388	320.38	189.729	320.38	337.968	326.717	-71.5125
																								320.38	11.3939	-8.47348	-0.0901	51.507		320.38	-4832.33	-4686.21	-4800.57	-4800.44		320.381	40.2171	320.381	7.12114	320.381	4.62388	320.381	189.604	320.381	338.718	326.727	-67.6858
																								320.381	11.2689	-7.14381	0.13964	51.6695		320.381	-4832.65	-4689	-4800.21	-4800.17		320.383	37.8546	320.383	7.77742	320.383	5.3114	320.383	188.791	320.383	339.093	326.737	-62.5425
																								320.383	12.1439	-8.71524	0.02106	50.857		320.383	-4836.41	-4699.69	-4801.25	-4800.19		320.384	41.2671	320.384	7.40239	320.384	5.4989	320.384	190.041	320.384	336.468	326.747	-54.6925
																								320.384	11.5189	-7.92953	-0.00858	52.3195		320.384	-4827.94	-4705.27	-4800.51	-4800.34		320.385	38.3796	320.385	8.90242	320.385	5.1864	320.385	189.916	320.385	340.093	326.757	-48.2758
																								320.385	13.2064	-8.71524	0.10259	49.7195		320.385	-4830.14	-4704.8	-4800.55	-4800.41		320.386	43.3671	320.386	6.74614	320.386	6.4989	320.386	191.791	320.386	339.718	326.767	-39.7758
																								320.386	13.1439	-8.41304	-0.00117	50.3695		320.386	-4828.57	-4700.15	-4801.12	-4800.48		320.388	39.4296	320.388	10.3087	320.388	6.1239	320.388	191.229	320.388	339.093	326.777	-29.6125
																								320.388	15.1439	-8.23172	-0.04564	48.257		320.388	-4831.71	-4706.2	-4799.91	-4800.21		320.389	40.4796	320.389	9.46492	320.389	6.8739	320.389	191.604	320.389	342.593	326.787	-23.1658
																								320.389	14.5814	-8.53392	-0.00117	47.932		320.389	-4824.81	-4692.72	-4801.5	-4800.55		320.39	38.6421	320.39	11.5274	320.39	6.4989	320.39	193.291	320.39	337.968	326.797	-17.7325
																								320.39	15.0814	-10.0449	-0.0234	48.4195		320.39	-4826.38	-4706.66	-4800.66	-4800.28		320.391	35.7546	320.391	12.0899	320.391	6.4364	320.391	192.291	320.391	341.218	326.807	-15.2658
																								320.391	14.2689	-10.1053	0.00624	46.4695		320.391	-4826.69	-4701.08	-4800.95	-4800.39		320.392	38.6421	320.392	13.1212	320.392	7.1864	320.392	194.291	320.392	344.218	326.817	-13.9958
																								320.392	16.2689	-11.1328	-0.0234	43.5445		320.392	-4814.15	-4705.27	-4800.53	-4800.36		320.394	37.0671	320.394	13.4024	320.394	6.3739	320.394	194.604	320.394	341.468	326.827	-13.3625
																								320.394	17.3314	-11.1328	0.06553	44.682		320.394	-4806	-4708.52	-4800.53	-4800.48		320.395	38.1171	320.395	13.4962	320.395	6.1239	320.395	195.041	320.395	342.843	326.837	-13.1191
																								320.395	16.0189	-10.8306	0.11	41.107		320.395	-4811.33	-4701.55	-4800.57	-4800.38		320.396	35.4921	320.396	14.7149	320.396	6.8739	320.396	195.104	320.396	342.343	326.847	-9.91246
																								320.396	17.5814	-11.0724	-0.00858	37.857		320.396	-4806.31	-4711.77	-4800.82	-4800.49		320.397	34.4421	320.397	13.5899	320.397	7.5614	320.397	194.854	320.397	342.843	326.857	-4.50912
																								320.397	16.5814	-10.1658	-0.00117	41.107		320.397	-4803.8	-4724.32	-4800.7	-4800.34		320.399	34.1796	320.399	13.8712	320.399	6.4989	320.399	195.354	320.399	344.718	326.867	-0.99579
																								320.399	18.0189	-10.8911	-0.03081	41.432		320.399	-4802.24	-4715.96	-4800.72	-4800.24		320.4	39.1671	320.4	13.5899	320.4	8.0614	320.4	195.291	320.4	344.843	326.877	2.71754
																								320.4	18.8939	-10.7702	0.10259	42.5695		320.4	-4795.03	-4722	-4800.82	-4800.34		320.401	38.9046	320.401	13.9649	320.401	7.4989	320.401	196.354	320.401	345.093	326.887	6.45088
																								320.401	18.4564	-10.5284	0.02847	40.6195		320.401	-4796.59	-4714.56	-4800.7	-4800.48		320.402	38.3796	320.402	13.0274	320.402	7.3114	320.402	195.791	320.402	345.093	326.897	10.8475
																								320.402	18.8314	-11.2537	0.01365	40.2945		320.402	-4795.97	-4713.63	-4800.66	-4800.36		320.403	35.2296	320.403	14.6212	320.403	5.9364	320.403	195.604	320.403	343.218	326.907	16.9175
																								320.403	18.7689	-9.86359	-0.0234	41.5945		320.403	-4795.65	-4722.93	-4800.57	-4800.21		320.405	38.1171	320.405	13.1212	320.405	6.6864	320.405	196.291	320.405	346.343	326.917	23.3642
																								320.405	19.0189	-11.7977	-0.06787	43.707		320.405	-4782.8	-4721.53	-4800.19	-4800.41		320.406	39.6921	320.406	13.6837	320.406	6.6239	320.406	197.229	320.406	344.593	326.927	26.9909
																								320.406	19.8314	-10.8306	-0.05305	41.9195		320.406	-4775.9	-4721.07	-4800.53	-4800.51		320.407	44.6796	320.407	12.2774	320.407	7.1239	320.407	196.791	320.407	343.968	326.937	26.4542
																								320.407	20.2064	-11.6163	-0.14198	43.057		320.407	-4776.22	-4717.81	-4800.7	-4800.41		320.408	45.4671	320.408	10.4962	320.408	5.1864	320.408	197.854	320.408	342.718	326.947	22.6609
																								320.408	19.1439	-10.8306	0.0433	42.082		320.408	-4766.5	-4710.38	-4801.06	-4800.28		320.41	42.8421	320.41	12.1837	320.41	5.9989	320.41	196.166	320.41	343.218	326.957	17.2042
																								320.41	17.5814	-10.5889	-0.14198	43.2195		320.41	-4763.05	-4714.56	-4800.7	-4800.28		320.411	42.8421	320.411	12.4649	320.411	6.1239	320.411	196.416	320.411	343.968	326.967	12.7042
																								320.411	17.1439	-11.9185	-0.05305	41.9195		320.411	-4754.59	-4716.89	-4800.7	-4800.62		320.412	41.0046	320.412	12.7462	320.412	5.6864	320.412	197.166	320.412	341.968	326.977	11.2375
																								320.412	17.5189	-10.5889	-0.00117	45.332		320.412	-4751.45	-4713.63	-4799.81	-4800.26		320.413	44.6796	320.413	11.9962	320.413	5.9989	320.413	196.354	320.413	341.343	326.987	11.7709
																								320.413	16.8314	-10.468	0.02106	41.9195		320.413	-4745.49	-4720.14	-4800.32	-4800.14		320.414	46.5171	320.414	10.2149	320.414	5.8739	320.414	196.604	320.414	342.093	326.997	15.9075
																								320.414	15.5814	-9.07788	-0.06046	42.8945		320.414	-4744.87	-4708.98	-4800.99	-4800.34		320.416	53.8671	320.416	11.6212	320.416	6.0614	320.416	196.166	320.416	338.093	327.008	17.7742
																								320.416	14.9564	-9.31964	-0.06046	42.8945		320.416	-4741.73	-4714.56	-4800.93	-4800.55		320.417	48.3546	320.417	11.3399	320.417	5.3114	320.417	196.479	320.417	338.093	327.018	16.8175
																								320.417	14.7689	-9.56139	-0.12716	44.8445		320.417	-4744.24	-4718.74	-4800.76	-4800.31		320.418	49.6671	320.418	11.0587	320.418	6.4989	320.418	196.604	320.418	335.593	327.028	13.5575
																								320.418	13.9564	-9.92403	0.01365	43.5445		320.418	-4736.09	-4717.35	-4800.68	-4800.56		320.419	53.8671	320.419	10.6837	320.419	6.6864	320.419	197.166	320.419	337.343	327.038	10.6709
																								320.419	13.0814	-8.957	0.05812	46.7945		320.419	-4733.58	-4709.45	-4800.68	-4800.31		320.421	56.4921	320.421	10.4024	320.421	6.4989	320.421	197.104	320.421	333.843	327.048	11.2775
																								320.421	13.1439	-8.83612	-0.00858	44.8445		320.421	-4729.82	-4710.38	-4800.34	-4800.41		320.422	57.0171	320.422	10.1212	320.422	6.6864	320.422	196.916	320.422	333.093	327.058	12.8509
																								320.422	11.6439	-8.23172	-0.24574	45.332		320.422	-4727.31	-4715.03	-4800.82	-4800.72		320.423	52.5546	320.423	10.8712	320.423	6.0614	320.423	197.416	320.423	332.593	327.068	14.0542
																								320.423	10.6439	-7.98996	-0.0901	45.332		320.423	-4728.25	-4712.24	-4800.51	-4800.56		320.424	55.4421	320.424	11.9962	320.424	7.2489	320.424	197.541	320.424	331.468	327.078	14.1575
																								320.424	9.58135	-9.19876	-0.08269	49.7195		320.424	-4726.06	-4717.81	-4800.51	-4800.76		320.425	52.8171	320.425	11.7149	320.425	6.9989	320.425	198.791	320.425	331.218	327.088	10.6209
																								320.425	8.83135	-8.89656	-0.04564	45.332		320.425	-4720.41	-4721.53	-4800.25	-4800.62		320.427	58.5921	320.427	10.5899	320.427	7.8739	320.427	199.104	320.427	330.093	327.098	6.51088
																								320.427	8.33135	-8.957	-0.12716	48.4195		320.427	-4717.91	-4721.53	-4800.57	-4800.46		320.428	55.1796	320.428	10.1212	320.428	6.6864	320.428	199.666	320.428	328.343	327.108	1.57421
																								320.428	6.33135	-9.44051	-0.18645	47.282		320.428	-4718.85	-4728.5	-4800.46	-4800.45		320.429	60.9546	320.429	10.7774	320.429	6.4989	320.429	199.666	320.429	327.343	327.118	-4.88912
																								320.429	5.83135	-9.07788	-0.11975	49.3945		320.429	-4722.29	-4724.32	-4800.3	-4800.28		320.43	56.7546	320.43	11.7149	320.43	6.4989	320.43	198.416	320.43	324.593	327.128	-10.9891
																								320.43	6.51885	-8.59436	-0.10493	51.3445		320.43	-4715.71	-4730.83	-4800.49	-4800.61		320.432	61.7421	320.432	12.8399	320.432	7.5614	320.432	199.666	320.432	324.343	327.138	-14.3458
																								320.432	5.14385	-8.71524	-0.04564	49.232		320.432	-4722.92	-4728.04	-4800.63	-4800.26		320.433	69.3546	320.433	10.8712	320.433	7.5614	320.433	200.229	320.433	326.218	327.148	-19.1825
																								320.433	6.39385	-9.50095	-0.08269	52.9695		320.433	-4717.91	-4734.55	-4800.19	-4800.61		320.434	65.1546	320.434	12.8399	320.434	6.4364	320.434	199.979	320.434	325.843	327.158	-21.0325
																								320.434	6.14385	-8.47348	-0.0901	52.482		320.434	-4717.91	-4738.73	-4800.23	-4800.46		320.435	69.3546	320.435	12.0899	320.435	5.6864	320.435	199.916	320.435	325.593	327.168	-22.3025
																								320.435	6.14385	-7.92953	-0.10493	51.832		320.435	-4716.34	-4737.8	-4800.57	-4800.59		320.436	68.3046	320.436	12.3712	320.436	4.68638	320.436	199.729	320.436	322.093	327.178	-25.3858
																								320.436	4.70636	-8.41304	-0.11975	53.782		320.436	-4718.22	-4744.31	-4800.38	-4800.28		320.438	72.2421	320.438	13.7774	320.438	5.9989	320.438	199.666	320.438	322.093	327.188	-30.7125
																								320.438	5.83135	-9.56139	-0.09751	53.6195		320.438	-4719.47	-4753.6	-4801.04	-4800.42		320.439	72.7671	320.439	12.1837	320.439	4.81138	320.439	200.229	320.439	321.718	327.198	-33.9458
																								320.439	4.70636	-8.23172	-0.08269	53.782		320.439	-4711.64	-4762.9	-4799.77	-4800.41		320.44	73.0296	320.44	11.6212	320.44	4.62388	320.44	200.854	320.44	320.718	327.208	-39.0358
																								320.44	4.08136	-7.92953	0.08035	52.157		320.44	-4708.5	-4769.4	-4800.04	-4800.32		320.441	75.6546	320.441	11.3399	320.441	3.87389	320.441	200.666	320.441	322.593	327.218	-43.6558
																								320.441	3.70636	-8.29216	-0.1568	55.2445		320.441	-4713.83	-4762.43	-4800.15	-4800.38		320.442	75.1296	320.442	11.7149	320.442	3.43638	320.442	201.104	320.442	319.968	327.228	-49.6391
																								320.442	3.64386	-7.80865	-0.08269	50.532		320.442	-4713.83	-4778.7	-4799.87	-4800.31		320.444	81.1671	320.444	12.0899	320.444	5.3739	320.444	199.854	320.444	321.093	327.238	-53.7025
																								320.444	2.58136	-8.3526	-0.08269	50.207		320.444	-4707.87	-4787.06	-4800.34	-4800.44		320.445	76.4421	320.445	11.5274	320.445	2.99889	320.445	200.729	320.445	317.843	327.248	-54.5025
																								320.445	4.08136	-9.07788	-0.10493	51.0195		320.445	-4713.2	-4790.78	-4799.68	-4800.42		320.446	82.2171	320.446	11.2462	320.446	4.18638	320.446	200.104	320.446	318.468	327.258	-53.0025
																								320.446	2.95636	-8.53392	-0.03823	49.557		320.446	-4706.31	-4801.01	-4800.13	-4800.51		320.447	82.4796	320.447	10.2149	320.447	3.31139	320.447	200.354	320.447	317.218	327.268	-50.2225
																								320.447	4.95636	-8.71524	-0.09751	48.7445		320.447	-4705.37	-4794.96	-4800.08	-4800.48		320.449	87.4671	320.449	11.2462	320.449	4.24888	320.449	199.541	320.449	316.343	327.278	-48.9058
																								320.449	3.45636	-8.3526	-0.20127	47.1195		320.449	-4701.6	-4794.96	-4800.19	-4800.36		320.45	82.7421	320.45	11.3399	320.45	2.99889	320.45	199.229	320.45	315.718	327.288	-48.1491
																								320.45	2.26886	-8.83612	-0.03823	47.282		320.45	-4713.83	-4798.22	-4800.11	-4800.54		320.451	92.7171	320.451	10.3087	320.451	4.37388	320.451	199.229	320.451	312.593	327.298	-43.4891
																								320.451	3.89386	-8.3526	-0.07528	47.1195		320.451	-4700.04	-4802.86	-4799.68	-4800.54		320.452	86.9421	320.452	10.0274	320.452	4.18638	320.452	200.541	320.452	313.343	327.308	-37.0625
																								320.452	2.83136	-8.53392	-0.03823	46.957		320.452	-4700.66	-4814.02	-4800.02	-4800.28		320.453	90.0921	320.453	8.62117	320.453	3.43638	320.453	199.166	320.453	313.468	327.318	-34.3091
																								320.453	1.76886	-9.50095	-0.12716	45.982		320.453	-4700.66	-4796.82	-4800.4	-4800.58		320.455	90.0921	320.455	10.5899	320.455	4.06138	320.455	199.104	320.455	314.218	327.328	-33.3791
																								320.455	2.64386	-7.44601	-0.10493	46.1445		320.455	-4700.35	-4809.84	-4800.11	-4800.25		320.456	91.9296	320.456	11.1524	320.456	3.06138	320.456	199.104	320.456	310.718	327.338	-33.9191
																								320.456	2.33136	-7.74821	-0.18645	41.9195		320.456	-4698.78	-4807.51	-4800.13	-4800.39		320.457	89.0421	320.457	10.3087	320.457	4.12388	320.457	198.604	320.457	309.843	327.348	-35.7025
																								320.457	1.70636	-7.08337	-0.14939	45.1695		320.457	-4703.48	-4819.6	-4800.06	-4800.61		320.458	87.9921	320.458	11.1524	320.458	2.81139	320.458	198.854	320.458	310.718	327.358	-39.7058
																								320.458	-0.35613	-8.71524	-0.25315	45.007		320.458	-4700.98	-4821.92	-4799.94	-4800.26		320.46	93.2421	320.46	9.46492	320.46	3.87389	320.46	199.479	320.46	309.843	327.368	-43.9791
																								320.46	-0.79363	-7.74821	-0.17904	42.5695		320.46	-4699.72	-4807.51	-4800.02	-4800.41		320.461	96.3921	320.461	10.8712	320.461	3.24889	320.461	198.916	320.461	309.218	327.378	-49.1758
																								320.461	0.76887	-6.84161	-0.11234	40.6195		320.461	-4700.98	-4814.48	-4800.06	-4800.26		320.462	94.5546	320.462	10.5899	320.462	2.56139	320.462	197.166	320.462	309.093	327.388	-51.3458
																								320.462	0.33137	-7.02293	-0.17904	43.2195		320.462	-4706.31	-4813.55	-4800.34	-4800.39		320.463	94.5546	320.463	11.1524	320.463	1.87389	320.463	197.791	320.463	306.843	327.398	-51.1825
																								320.463	0.58137	-7.02293	-0.31244	42.5695		320.463	-4704.74	-4821.92	-4799.6	-4800.48		320.464	93.2421	320.464	10.9649	320.464	3.06138	320.464	197.104	320.464	305.468	327.408	-50.7991
																								320.464	-0.35613	-6.78117	-0.09751	42.732		320.464	-4697.84	-4829.35	-4799.85	-4800.56		320.466	91.9296	320.466	10.0274	320.466	2.37389	320.466	198.979	320.466	306.843	327.418	-47.6425
																								320.466	0.01887	-6.41854	-0.13457	39.482		320.466	-4698.78	-4820.99	-4799.6	-4800.15		320.467	94.5546	320.467	10.3087	320.467	2.56139	320.467	198.229	320.467	308.468	327.428	-42.3125
																								320.467	-1.10614	-5.57238	-0.14198	40.2945		320.467	-4697.53	-4812.16	-4800.36	-4800.25		320.468	97.1796	320.468	11.0587	320.468	3.31139	320.468	197.479	320.468	305.593	327.438	-41.5625
																								320.468	-1.60614	-6.3581	-0.20868	39.3195		320.468	-4696.9	-4814.95	-4799.56	-4800.41		320.469	94.0296	320.469	11.0587	320.469	2.12389	320.469	196.479	320.469	305.593	327.448	-39.3458
																								320.469	-1.66864	-5.93502	-0.12716	37.207		320.469	-4696.59	-4820.06	-4799.91	-4800.32		320.471	90.6171	320.471	11.0587	320.471	3.43638	320.471	196.041	320.471	305.968	327.458	-33.7091
																								320.471	-1.41864	-4.54491	-0.08269	38.0195		320.471	-4704.11	-4812.16	-4799.94	-4800.22		320.472	91.4046	320.472	11.4337	320.472	4.12388	320.472	197.791	320.472	304.343	327.468	-29.0991
																								320.472	-2.48114	-4.36359	-0.24574	36.882		320.472	-4708.81	-4815.88	-4800.02	-4800.52		320.473	89.5671	320.473	11.1524	320.473	3.43638	320.473	197.666	320.473	304.468	327.478	-23.3125
																								320.473	-1.73114	-4.72622	-0.07528	36.3945		320.473	-4697.21	-4805.65	-4799.28	-4800.31		320.474	93.7671	320.474	11.5274	320.474	3.49889	320.474	196.916	320.474	304.093	327.488	-18.3325
																								320.474	-1.54364	-3.94051	-0.31985	32.982		320.474	-4704.43	-4801.47	-4800.15	-4800.38		320.475	89.0421	320.475	10.1212	320.475	3.81138	320.475	195.979	320.475	303.843	327.498	-16.5391
																								320.475	-1.66864	-4.12183	-0.27538	36.232		320.475	-4710.07	-4801.01	-4800.08	-4800.52		320.477	86.1546	320.477	11.9962	320.477	4.43638	320.477	195.791	320.477	301.843	327.508	-14.8358
																								320.477	-1.10614	-2.91304	-0.20868	35.907		320.477	-4704.74	-4810.76	-4799.81	-4800.29		320.478	83.2671	320.478	11.9024	320.478	5.6864	320.478	196.104	320.478	299.093	327.518	-13.6591
																								320.478	-1.79364	-3.1548	-0.23833	32.4945		320.478	-4709.75	-4801.93	-4800.02	-4800.68		320.479	80.3796	320.479	11.8087	320.479	4.99888	320.479	196.916	320.479	304.093	327.528	-14.1125
																								320.479	-2.10614	-0.79765	-0.21609	32.8195		320.479	-4705.68	-4801.01	-4799.7	-4800.29		320.48	82.4796	320.48	11.6212	320.48	6.3114	320.48	195.979	320.48	302.593	327.538	-13.8858
																								320.48	-2.41864	-1.28117	-0.03081	30.2195		320.48	-4718.22	-4793.57	-4799.81	-4800.44		320.482	81.6921	320.482	11.6212	320.482	6.6239	320.482	196.416	320.482	304.718	327.548	-9.27246
																								320.482	-2.41864	-0.2537	-0.17163	29.8945		320.482	-4708.5	-4793.1	-4799.79	-4800.18		320.483	75.6546	320.483	11.3399	320.483	5.1239	320.483	196.041	320.483	301.843	327.558	-5.68912
																								320.483	-2.91864	-0.43501	-0.20127	32.007		320.483	-4712.26	-4786.13	-4799.96	-4800.21		320.484	68.3046	320.484	11.0587	320.484	7.1239	320.484	196.104	320.484	302.968	327.568	-4.84579
																								320.484	-1.98114	-0.43501	-0.1568	29.732		320.484	-4712.26	-4788.46	-4800.21	-4800.55		320.485	71.1921	320.485	11.2462	320.485	6.9989	320.485	197.104	320.485	305.468	327.578	-3.33912
																								320.485	-2.29364	1.13641	-0.11234	32.982		320.485	-4711.01	-4784.27	-4799.89	-4800.17		320.486	68.3046	320.486	11.5274	320.486	7.8114	320.486	197.479	320.486	303.718	327.588	-2.11579
																								320.486	-1.66864	0.53202	-0.08269	28.2695		320.486	-4711.95	-4780.09	-4799.79	-4800.28		320.488	67.2546	320.488	9.08992	320.488	7.4989	320.488	197.229	320.488	306.093	327.598	-1.49246
																								320.488	-1.54364	0.83422	-0.14939	30.707		320.488	-4719.79	-4774.98	-4799.62	-4800.55		320.489	71.9796	320.489	9.83992	320.489	6.8114	320.489	196.791	320.489	304.468	327.608	-1.37579
																								320.489	-0.48113	2.04301	-0.12716	28.9195		320.489	-4719.16	-4774.98	-4799.98	-4800.34		320.49	66.9921	320.49	9.83992	320.49	7.8114	320.49	197.541	320.49	305.343	327.618	1.66421
																								320.49	-1.10614	2.28477	-0.1568	27.6195		320.49	-4719.16	-4776.37	-4800.25	-4800.62		320.491	61.2171	320.491	10.7774	320.491	7.8739	320.491	198.354	320.491	303.343	327.628	4.37421
																								320.491	0.64387	2.3452	-0.20868	29.5695		320.491	-4712.89	-4770.33	-4799.68	-4800.15		320.493	61.7421	320.493	9.08992	320.493	8.1239	320.493	197.979	320.493	307.093	327.638	5.46421
																								320.493	-2.10614	1.49905	-0.01599	27.6195		320.493	-4715.08	-4780.56	-4799.45	-4800.21		320.494	64.6296	320.494	8.05867	320.494	7.7489	320.494	199.416	320.494	306.843	327.648	6.00754
																								320.494	-0.23113	2.6474	-0.17904	29.8945		320.494	-4716.65	-4768.94	-4799.89	-4800.32		320.495	56.2296	320.495	7.96492	320.495	7.9364	320.495	198.104	320.495	307.593	327.658	2.97088
																								320.495	-1.10614	3.49356	0.02847	30.707		320.495	-4721.35	-4771.26	-4799.64	-4800.38		320.496	54.6546	320.496	8.80867	320.496	7.8739	320.496	198.229	320.496	305.718	327.668	0.70421
																								320.496	-1.73114	4.03751	-0.18645	25.3445		320.496	-4718.53	-4772.19	-4800.57	-4800.22		320.497	50.9796	320.497	9.46492	320.497	9.7489	320.497	197.666	320.497	307.468	327.678	-0.54246
																								320.497	-1.98114	4.9441	-0.20868	29.732		320.497	-4713.2	-4773.58	-4799.53	-4800.35		320.499	49.1421	320.499	8.62117	320.499	9.4989	320.499	197.416	320.499	307.218	327.688	0.22421
																								320.499	-0.41863	6.51553	-0.20127	25.182		320.499	-4715.4	-4776.37	-4799.47	-4800.05		320.5	50.9796	320.5	7.96492	320.5	9.7489	320.5	198.666	320.5	308.093	327.698	1.16421
																								320.5	-1.29364	5.79025	-0.23833	25.182		320.5	-4710.7	-4771.26	-4800.04	-4800.35		320.501	44.9421	320.501	7.12114	320.501	10.1239	320.501	198.291	320.501	306.468	327.708	2.28088
																								320.501	-1.79364	8.08696	0.00624	22.907		320.501	-4709.13	-4774.05	-4799.72	-4800.26		320.502	45.7296	320.502	7.68367	320.502	10.1239	320.502	199.354	320.502	307.968	327.718	-1.60246
																								320.502	-0.79363	8.99355	-0.19386	23.232		320.502	-4714.77	-4763.36	-4800.13	-4800.11		320.504	43.3671	320.504	8.52742	320.504	9.6239	320.504	199.104	320.504	307.843	327.728	-5.51579
																								320.504	-1.16864	10.3232	-0.17163	25.3445		320.504	-4712.89	-4772.66	-4799.81	-4800.25		320.505	44.4171	320.505	9.08992	320.505	10.4989	320.505	199.479	320.505	307.093	327.738	-9.78246
																								320.505	-0.48113	10.565	-0.19386	19.1695		320.505	-4707.87	-4760.57	-4799.83	-4800.05		320.506	44.6796	320.506	8.05867	320.506	10.2489	320.506	199.791	320.506	309.093	327.748	-12.4791
																								320.506	0.76887	10.565	-0.07528	19.982		320.506	-4703.8	-4763.36	-4799.53	-4800.29		320.507	40.7421	320.507	8.33992	320.507	10.4364	320.507	199.604	320.507	306.843	327.758	-11.8291
																								320.507	-1.29364	12.4991	-0.06046	15.5945		320.507	-4695.96	-4755.92	-4799.91	-4800.18		320.508	41.7921	320.508	6.65239	320.508	9.4364	320.508	200.354	320.508	309.343	327.768	-10.4158
																								320.508	-0.91863	12.8617	-0.0901	13.482		320.508	-4688.44	-4763.83	-4800.34	-4800.46		320.51	38.9046	320.51	6.83989	320.51	9.3114	320.51	199.416	320.51	308.218	327.778	-9.29246
																								320.51	0.08137	13.7683	-0.12716	14.2945		320.51	-4692.51	-4763.36	-4799.75	-4800.28		320.511	35.4921	320.511	7.58992	320.511	9.8739	320.511	199.604	320.511	309.218	327.788	-8.72246
																								320.511	-1.04364	14.3727	0.01365	12.832		320.511	-4682.48	-4769.4	-4799.96	-4799.91		320.512	41.7921	320.512	6.37114	320.512	9.7489	320.512	199.729	320.512	312.468	327.798	-8.58246
																								320.512	-1.85614	14.1913	-0.08269	11.532		320.512	-4687.18	-4761.97	-4799.68	-4800.07		320.513	35.7546	320.513	5.9024	320.513	9.7489	320.513	200.354	320.513	311.093	327.808	-9.88579
																								320.513	-2.04364	15.5815	-0.06787	11.6945		320.513	-4681.23	-4754.53	-4800.11	-4800.17		320.515	40.7421	320.515	5.43365	320.515	9.4364	320.515	200.229	320.515	312.593	327.818	-12.2091
																								320.515	-2.41864	16.6089	0.02847	8.44454		320.515	-4688.75	-4752.67	-4800.06	-4799.92		320.516	35.4921	320.516	7.02739	320.516	9.1239	320.516	199.729	320.516	312.468	327.828	-13.1958
																								320.516	-2.41864	16.2463	-0.04564	9.90704		320.516	-4674.02	-4747.56	-4800.04	-4800.26		320.517	38.1171	320.517	4.7774	320.517	9.1239	320.517	198.291	320.517	309.718	327.838	-12.8991
																								320.517	-3.04364	17.1529	0.02106	12.182		320.517	-4671.82	-4753.14	-4800.08	-4800.39		320.518	29.1921	320.518	8.05867	320.518	8.7489	320.518	199.229	320.518	311.968	327.848	-10.4025
																								320.518	-2.35614	16.9111	-0.1568	12.0195		320.518	-4672.76	-4750.81	-4799.64	-4800.07		320.519	33.6546	320.519	6.55864	320.519	9.3739	320.519	198.291	320.519	313.843	327.858	-7.36912
																								320.519	-3.60614	17.9991	0.11741	12.3445		320.519	-4671.82	-4747.56	-4799.85	-4799.98		320.521	37.8546	320.521	7.68367	320.521	8.8739	320.521	198.166	320.521	314.218	327.868	-3.73912
																								320.521	-4.04364	18.9056	-0.11975	7.79454		320.521	-4665.55	-4747.09	-4800.25	-4799.95		320.522	33.3921	320.522	7.87117	320.522	9.4364	320.522	197.166	320.522	314.468	327.878	-0.65912
																								320.522	-3.29364	17.9991	-0.01599	8.93204		320.522	-4662.1	-4748.95	-4799.62	-4800.17		320.523	29.1921	320.523	9.37117	320.523	8.8114	320.523	197.604	320.523	315.093	327.888	-0.72579
																								320.523	-2.85614	18.9056	-0.03081	9.58204		320.523	-4660.54	-4745.23	-4800.08	-4800.05		320.524	35.4921	320.524	10.4024	320.524	10.1239	320.524	197.791	320.524	314.468	327.898	1.06421
																								320.524	-3.41864	18.7848	0.0433	9.25704		320.524	-4657.71	-4735.48	-4799.62	-4800.05		320.526	28.4046	320.526	7.77742	320.526	9.2489	320.526	196.416	320.526	314.343	327.908	5.39754
																								320.526	-3.98114	19.5705	-0.11234	9.25704		320.526	-4651.76	-4742.45	-4800.02	-4800.05		320.527	32.8671	320.527	6.74614	320.527	9.9364	320.527	196.729	320.527	316.968	327.918	8.79088
																								320.527	-4.91864	19.9331	0.02847	9.25704		320.527	-4657.4	-4736.4	-4799.91	-4799.99		320.528	27.6171	320.528	5.62115	320.528	9.3114	320.528	196.104	320.528	314.718	327.928	11.7909
																								320.528	-4.79364	19.9331	-0.00858	11.0445		320.528	-4656.77	-4721.07	-4800.04	-4800.04		320.529	23.9421	320.529	7.12114	320.529	9.1239	320.529	195.979	320.529	316.468	327.938	16.0809
																								320.529	-4.85614	19.9935	0.0433	9.90704		320.529	-4656.15	-4733.15	-4799.96	-4800.02		320.53	22.1046	320.53	6.55864	320.53	10.1864	320.53	194.791	320.53	316.218	327.948	16.6675
																								320.53	-4.04364	18.8452	0.01365	9.41954		320.53	-4655.21	-4737.33	-4800.32	-4800.05		320.532	27.6171	320.532	7.02739	320.532	10.1864	320.532	195.354	320.532	314.843	327.958	13.0709
																								320.532	-5.04365	18.4221	0.08776	8.11954		320.532	-4653.95	-4726.64	-4800.04	-4800.08		320.533	26.8296	320.533	3.74615	320.533	10.9989	320.533	195.104	320.533	318.343	327.968	6.33754
																								320.533	-5.23115	19.4496	-0.0901	6.98204		320.533	-4658.65	-4726.18	-4800.23	-4800.07		320.534	25.2546	320.534	5.1524	320.534	8.5614	320.534	195.479	320.534	317.718	327.978	0.95088
																								320.534	-4.91864	19.4496	0.01365	6.33204		320.534	-4654.27	-4707.13	-4800.23	-4799.77		320.535	22.6296	320.535	3.18365	320.535	9.7489	320.535	193.854	320.535	318.718	327.988	-3.01579
																								320.535	-4.98114	19.6913	-0.0234	4.38204		320.535	-4652.07	-4708.05	-4800.38	-4800.07		320.536	17.3795	320.536	2.99615	320.536	8.2489	320.536	194.979	320.536	318.468	327.998	-7.96579
																								320.536	-5.48115	18.8452	-0.08269	4.05704		320.536	-4659.28	-4701.55	-4800.13	-4799.95		320.538	21.5796	320.538	2.99615	320.538	10.1239	320.538	193.791	320.538	320.593	328.009	-13.8358
																								320.538	-5.29365	18.9056	0.15446	6.16954		320.538	-4650.19	-4709.45	-4800.19	-4799.89		320.539	18.4295	320.539	0.93365	320.539	8.8114	320.539	194.541	320.539	322.593	328.019	-18.0158
																								320.539	-5.54365	19.3287	0.03589	1.45704		320.539	-4651.44	-4705.27	-4800.32	-4800.11		320.54	14.492	320.54	0.65239	320.54	8.6864	320.54	194.166	320.54	324.218	328.029	-17.4658
																								320.54	-5.41865	19.2683	-0.08269	3.24454		320.54	-4648.94	-4693.18	-4800.42	-4799.89		320.541	17.9045	320.541	-0.28511	320.541	8.7489	320.541	193.916	320.541	323.468	328.039	-12.2225
																								320.541	-4.41864	19.3287	0.05071	-3.74296		320.541	-4647.05	-4691.79	-4800.19	-4799.88		320.543	16.592	320.543	-0.8476	320.543	8.3739	320.543	193.354	320.543	321.968	328.049	-4.02912
																								320.543	-3.73114	19.3892	-0.04564	1.45704		320.543	-4652.07	-4682.96	-4800.23	-4799.97		320.544	9.24204	320.544	-0.75385	320.544	7.6864	320.544	192.729	320.544	322.843	328.059	5.51088
																								320.544	-4.91864	18.0595	-0.07528	1.45704		320.544	-4648.62	-4697.83	-4799.94	-4800.12		320.545	10.292	320.545	-2.81635	320.545	7.4364	320.545	193.104	320.545	325.218	328.069	11.2042
																								320.545	-4.98114	18.0595	-0.10493	-0.49295		320.545	-4651.76	-4682.49	-4800.55	-4799.89		320.546	7.40454	320.546	-4.5976	320.546	8.0614	320.546	193.416	320.546	323.843	328.079	14.3009
																								320.546	-4.16864	17.8177	0.16929	1.45704		320.546	-4642.98	-4680.17	-4799.43	-4799.68		320.547	4.77954	320.547	-2.62885	320.547	6.5614	320.547	192.479	320.547	326.718	328.089	16.6109
																								320.547	-4.23114	17.5155	0.07294	-3.90546		320.547	-4653.32	-4677.85	-4799.75	-4799.99		320.549	7.92954	320.549	-4.31635	320.549	6.3114	320.549	191.166	320.549	325.218	328.099	18.3909
																								320.549	-4.29364	17.0924	0.06553	-3.58046		320.549	-4649.56	-4671.8	-4800.66	-4799.98		320.55	3.46704	320.55	-3.2851	320.55	5.5614	320.55	190.666	320.55	327.718	328.109	21.6609
																								320.55	-5.10615	16.7903	-0.08269	-3.74296		320.55	-4652.07	-4673.66	-4800	-4799.82		320.551	2.15454	320.551	-3.56635	320.551	5.2489	320.551	189.604	320.551	328.718	328.119	24.4742
																								320.551	-4.91864	17.3946	0.03589	-7.96796		320.551	-4649.88	-4676.92	-4800.63	-4799.65		320.552	-0.47046	320.552	-7.22261	320.552	5.5614	320.552	190.666	320.552	327.468	328.129	29.7642
																								320.552	-5.54365	16.6694	-0.06046	-3.41796		320.552	-4648.62	-4669.95	-4800.27	-4800.02		320.554	-1.52046	320.554	-6.47261	320.554	4.81138	320.554	189.416	320.554	329.593	328.139	35.6342
																								320.554	-4.29364	16.9111	-0.05305	-9.75546		320.554	-4646.11	-4651.82	-4800.36	-4799.81		320.555	-0.47046	320.555	-8.53508	320.555	5.0614	320.555	190.291	320.555	330.093	328.149	42.9242
																								320.555	-5.48115	16.1254	0.0433	-10.0805		320.555	-4651.76	-4658.33	-4800.55	-4799.95		320.556	-5.45796	320.556	-8.06633	320.556	3.87389	320.556	189.229	320.556	328.468	328.159	49.8142
																								320.556	-6.16865	17.2133	-0.03823	-11.0555		320.556	-4649.56	-4651.82	-4800.27	-4799.89		320.557	-0.99546	320.557	-7.31636	320.557	5.1239	320.557	189.041	320.557	328.218	328.169	58.8242
																								320.557	-6.73115	15.5815	-0.08269	-7.96796		320.557	-4650.19	-4651.82	-4800.76	-4800.04		320.558	-8.34546	320.558	-9.00383	320.558	2.56139	320.558	188.604	320.558	330.343	328.179	67.0675
																								320.558	-5.23115	15.1584	-0.03823	-10.893		320.558	-4648.31	-4653.21	-4800.36	-4799.91		320.56	-9.39546	320.56	-8.44133	320.56	4.18638	320.56	188.291	320.56	327.718	328.189	76.9409
																								320.56	-5.98115	15.521	-0.00858	-10.0805		320.56	-4649.25	-4649.03	-4800.38	-4799.82		320.561	-4.14546	320.561	-9.66008	320.561	3.24889	320.561	188.416	320.561	331.468	328.199	83.4742
																								320.561	-4.85614	16.1859	-0.13457	-12.6805		320.561	-4656.46	-4637.41	-4800.25	-4799.88		320.562	-6.77046	320.562	-7.87883	320.562	3.06138	320.562	186.854	320.562	329.343	328.209	86.9676
																								320.562	-6.85615	16.4276	-0.03081	-11.218		320.562	-4652.07	-4643.92	-4800.4	-4799.78		320.563	-11.758	320.563	-8.25383	320.563	2.62389	320.563	187.354	320.563	328.968	328.219	87.0675
																								320.563	-5.66865	15.7628	0.01365	-11.218		320.563	-4653.95	-4650.43	-4800.68	-4799.74		320.565	-10.183	320.565	-7.69133	320.565	3.18639	320.565	187.729	320.565	328.468	328.229	86.8509
																								320.565	-6.48115	15.1584	-0.0234	-8.61796		320.565	-4651.76	-4639.27	-4800.19	-4799.69		320.566	-11.758	320.566	-9.19133	320.566	3.68638	320.566	185.854	320.566	329.968	328.239	88.5309
																								320.566	-5.29365	14.7957	-0.16422	-10.893		320.566	-4646.43	-4647.64	-4800.53	-4799.85		320.567	-12.808	320.567	-8.44133	320.567	2.68639	320.567	187.291	320.567	329.093	328.249	85.3975
																								320.567	-5.41865	14.6144	-0.04564	-10.893		320.567	-4646.74	-4638.81	-4800.3	-4799.61		320.568	-8.87046	320.568	-7.97258	320.568	2.56139	320.568	185.479	320.568	331.468	328.259	78.8276
																								320.568	-5.29365	14.6749	-0.06787	-7.80546		320.568	-4647.37	-4644.38	-4800.46	-4799.68		320.569	-16.7455	320.569	-6.84761	320.569	3.49889	320.569	185.666	320.569	328.718	328.269	71.4509
																								320.569	-7.73115	15.2188	0.03589	-11.868		320.569	-4650.5	-4639.27	-4801.37	-4800.09		320.571	-14.908	320.571	-8.25383	320.571	4.62388	320.571	185.416	320.571	330.468	328.279	62.6842
																								320.571	-6.98115	13.043	-0.21609	-7.15546		320.571	-4648.94	-4644.85	-4800.55	-4800.08		320.572	-18.583	320.572	-8.91008	320.572	4.31138	320.572	185.041	320.572	330.718	328.289	51.8375
																								320.572	-7.16865	13.9496	-0.01599	-8.78046		320.572	-4647.68	-4646.71	-4800.63	-4799.69		320.573	-12.5455	320.573	-7.59758	320.573	5.4989	320.573	184.479	320.573	334.468	328.299	42.6475
																								320.573	-6.29365	12.8617	-0.1568	-8.45546		320.573	-4651.44	-4635.55	-4800.21	-4800.04		320.574	-17.2705	320.574	-8.53508	320.574	5.1864	320.574	184.916	320.574	333.968	328.309	33.4042
																								320.574	-6.60615	13.3452	-0.17163	-8.94296		320.574	-4659.28	-4627.65	-4800.91	-4799.69		320.576	-22.2579	320.576	-7.03511	320.576	4.87388	320.576	183.979	320.576	332.593	328.319	26.1875
																								320.576	-7.16865	12.0155	-0.18645	-9.59296		320.576	-4658.97	-4629.98	-4800.63	-4799.79		320.577	-17.2705	320.577	-8.91008	320.577	3.74889	320.577	183.541	320.577	334.218	328.329	18.9609
																								320.577	-6.54365	12.8617	-0.21609	-7.80546		320.577	-4660.54	-4634.62	-4800.82	-4799.74		320.578	-26.1954	320.578	-6.84761	320.578	5.7489	320.578	182.979	320.578	335.968	328.339	11.7875
																								320.578	-7.10615	11.2903	-0.10493	-10.4055		320.578	-4660.85	-4640.2	-4800.63	-4799.65		320.579	-22.5204	320.579	-8.34758	320.579	5.6239	320.579	183.291	320.579	337.718	328.349	5.91421
																								320.579	-7.66865	11.2903	-0.06787	-12.518		320.579	-4664.3	-4634.62	-4800.66	-4799.94		320.58	-23.5704	320.58	-8.81633	320.58	6.0614	320.58	183.416	320.58	339.718	328.359	-0.36579
																								320.58	-6.29365	11.4111	-0.11975	-13.0055		320.58	-4667.12	-4637.41	-4800.55	-4799.75		320.582	-21.9954	320.582	-9.28508	320.582	5.6239	320.582	182.229	320.582	336.093	328.369	-5.92912
																								320.582	-6.66865	11.8342	-0.11234	-13.6555		320.582	-4674.33	-4632.77	-4800.76	-4799.95		320.583	-33.2829	320.583	-9.37883	320.583	6.3739	320.583	181.791	320.583	337.718	328.379	-9.26246
																								320.583	-6.54365	11.8947	-0.17163	-11.0555		320.583	-4675.58	-4635.09	-4800.68	-4799.92		320.584	-26.9829	320.584	-9.56633	320.584	8.0614	320.584	182.916	320.584	337.093	328.389	-12.8325
																								320.584	-6.04365	10.565	-0.12716	-10.4055		320.584	-4678.09	-4634.16	-4800.76	-4799.95		320.585	-31.1829	320.585	-10.5038	320.585	8.1239	320.585	182.791	320.585	337.968	328.399	-17.0225
																								320.585	-6.54365	12.3782	-0.07528	-11.543		320.585	-4679.03	-4636.95	-4800.46	-4799.91		320.587	-28.8204	320.587	-9.47258	320.587	8.9364	320.587	182.291	320.587	337.968	328.409	-21.9358
																								320.587	-6.23115	11.7133	-0.10493	-11.543		320.587	-4684.67	-4640.67	-4800.46	-4799.88		320.588	-28.5579	320.588	-11.4413	320.588	8.8114	320.588	182.291	320.588	339.468	328.419	-26.4158
																								320.588	-6.35615	12.2573	-0.24574	-13.818		320.588	-4692.83	-4623.47	-4800.49	-4799.81		320.589	-29.0829	320.589	-11.4413	320.589	8.4989	320.589	184.041	320.589	337.593	328.429	-31.1191
																								320.589	-5.29365	12.4991	-0.17163	-11.0555		320.589	-4690.32	-4630.91	-4800.08	-4799.84		320.59	-37.7454	320.59	-10.3163	320.59	9.3739	320.59	182.229	320.59	337.718	328.439	-35.0125
																								320.59	-5.66865	11.6529	-0.23833	-9.43046		320.59	-4693.77	-4640.2	-4800.13	-4799.98		320.591	-38.0079	320.591	-10.3163	320.591	10.1239	320.591	182.854	320.591	336.968	328.449	-36.8825
																								320.591	-5.54365	11.9551	-0.06787	-11.0555		320.591	-4698.16	-4626.26	-4800.59	-4799.88		320.593	-30.9204	320.593	-12.9413	320.593	11.2489	320.593	183.541	320.593	338.593	328.459	-40.7458
																								320.593	-4.54364	12.5595	-0.10493	-8.61796		320.593	-4693.45	-4644.38	-4800.36	-4799.88		320.594	-34.0704	320.594	-11.1601	320.594	10.3114	320.594	183.729	320.594	336.593	328.469	-43.4325
																								320.594	-3.66864	12.9826	-0.08269	-12.0305		320.594	-4709.44	-4625.79	-4800.53	-4799.62		320.595	-33.2829	320.595	-13.6913	320.595	10.0614	320.595	183.166	320.595	340.093	328.479	-44.9458
																								320.595	-4.48114	12.3177	-0.24574	-9.75546		320.595	-4705.37	-4627.19	-4801.29	-4799.88		320.596	-44.3079	320.596	-12.6601	320.596	9.6239	320.596	184.291	320.596	338.968	328.489	-45.4491
																								320.596	-2.98114	11.7133	-0.20127	-10.4055		320.596	-4707.56	-4640.67	-4800.11	-4799.78		320.598	-41.6829	320.598	-12.7538	320.598	11.1239	320.598	184.354	320.598	338.843	328.499	-42.1091
																								320.598	-4.54364	11.7133	-0.17904	-7.64296		320.598	-4713.52	-4626.26	-4801.37	-4800.01		320.599	-45.8829	320.599	-14.2538	320.599	10.8114	320.599	185.541	320.599	336.843	328.509	-39.8925
																								320.599	-3.29364	12.2573	-0.20127	-4.23046		320.599	-4716.34	-4631.37	-4800.27	-4799.87		320.6	-42.9954	320.6	-15.6601	320.6	11.0614	320.6	185.041	320.6	338.968	328.519	-38.0758
																								320.6	-3.23114	11.2298	-0.14939	-5.36796		320.6	-4716.02	-4627.65	-4800.74	-4799.98		320.601	-41.9454	320.601	-16.7851	320.601	10.1864	320.601	184.979	320.601	340.093	328.529	-35.2258
																								320.601	-2.66864	11.8342	-0.16422	-6.18046		320.601	-4717.59	-4629.98	-4800.49	-4800.09		320.602	-45.8829	320.602	-15.0976	320.602	9.4989	320.602	184.354	320.602	337.343	328.539	-31.3558
																								320.602	-1.85614	12.0155	-0.17904	-5.36796		320.602	-4727	-4620.68	-4800.68	-4799.88		320.604	-43.2579	320.604	-15.6601	320.604	9.9364	320.604	186.291	320.604	338.218	328.549	-26.1358
																								320.604	-2.29364	12.1968	-0.2235	-6.50546		320.604	-4717.91	-4637.41	-4800.38	-4799.77		320.605	-49.5579	320.605	-14.9101	320.605	10.3739	320.605	186.041	320.605	336.468	328.559	-18.2625
																								320.605	-1.48114	10.9276	-0.07528	-3.58046		320.605	-4715.71	-4626.26	-4800.53	-4799.91		320.606	-48.7704	320.606	-16.3163	320.606	10.6239	320.606	187.916	320.606	340.468	328.569	-13.6625
																								320.606	-1.91864	12.2573	-0.04564	-2.28046		320.606	-4716.02	-4629.98	-4800.42	-4800.05		320.607	-50.8704	320.607	-15.5663	320.607	9.4364	320.607	187.979	320.607	337.968	328.579	-13.2525
																								320.607	-0.16863	11.6529	-0.21609	-2.11796		320.607	-4721.67	-4619.75	-4800.36	-4799.78		320.609	-57.4329	320.609	-16.0351	320.609	9.6864	320.609	186.854	320.609	337.968	328.589	-11.7791
																								320.609	-0.16863	11.9551	-0.10493	-1.79296		320.609	-4724.49	-4620.22	-4800.36	-4799.74		320.61	-57.6954	320.61	-16.5976	320.61	9.2489	320.61	186.166	320.61	337.343	328.599	-11.4958
																								320.61	-0.98113	11.6529	-0.23833	-0.81795		320.61	-4727.62	-4611.39	-4800.44	-4800.02		320.611	-60.3204	320.611	-17.6288	320.611	10.4364	320.611	187.854	320.611	334.968	328.609	-10.4958
																								320.611	0.33137	10.021	-0.03081	0.48205		320.611	-4721.04	-4620.68	-4800.63	-4799.97		320.612	-57.4329	320.612	-20.4413	320.612	9.4989	320.612	188.166	320.612	335.968	328.619	-6.09579
																								320.612	0.89387	11.7738	-0.23833	1.29455		320.612	-4725.43	-4623.94	-4800.4	-4799.85		320.613	-56.3829	320.613	-19.9726	320.613	9.6864	320.613	188.166	320.613	336.968	328.629	-1.46246
																								320.613	0.83137	10.565	-0.16422	1.61954		320.613	-4721.98	-4613.25	-4800.63	-4800.07		320.615	-61.8954	320.615	-20.2538	320.615	8.9364	320.615	189.041	320.615	336.343	328.639	2.64088
																								320.615	-0.16863	11.6529	-0.17904	-0.65545		320.615	-4718.53	-4604.42	-4800.55	-4800.02		320.616	-59.2704	320.616	-21.0976	320.616	9.9989	320.616	187.791	320.616	337.343	328.649	3.07421
																								320.616	0.08137	9.96058	-0.18645	-2.44296		320.616	-4728.56	-4609.06	-4800.59	-4799.85		320.617	-55.3329	320.617	-22.1288	320.617	8.9989	320.617	188.791	320.617	335.468	328.659	3.65754
																								320.617	0.14387	10.565	-0.16422	2.91954		320.617	-4727.31	-4610.46	-4800.44	-4799.92		320.618	-63.2079	320.618	-20.8163	320.618	9.6864	320.618	188.541	320.618	335.343	328.669	6.80754
																								320.618	0.76887	9.83971	-0.17904	0.96955		320.618	-4725.43	-4610.46	-4800.04	-4799.88		320.62	-56.6454	320.62	-22.8788	320.62	9.3114	320.62	189.354	320.62	336.093	328.679	8.95088
																								320.62	0.45637	10.5045	-0.09751	0.48205		320.62	-4722.92	-4606.27	-4799.89	-4800.14		320.621	-57.4329	320.621	-22.7851	320.621	10.0614	320.621	189.104	320.621	336.218	328.689	8.98088
																								320.621	2.26886	9.71883	-0.14198	-3.74296		320.621	-4724.49	-4613.71	-4800.42	-4799.82		320.622	-60.5829	320.622	-23.2538	320.622	8.8739	320.622	189.229	320.622	334.593	328.699	9.65421
																								320.622	-0.54363	9.41663	-0.03081	-3.90546		320.622	-4719.47	-4626.26	-4800.02	-4799.74		320.623	-56.3829	320.623	-23.2538	320.623	8.9989	320.623	188.854	320.623	333.093	328.709	9.18421
																								320.623	0.08137	9.29575	-0.11234	-4.06796		320.623	-4725.12	-4617.43	-4800.44	-4800.09		320.624	-56.3829	320.624	-20.8163	320.624	10.1864	320.624	188.541	320.624	330.843	328.719	6.82421
																								320.624	0.14387	8.1474	-0.21609	-4.88046		320.624	-4715.08	-4627.19	-4800.32	-4799.79		320.626	-63.2079	320.626	-21.3788	320.626	9.7489	320.626	190.041	320.626	333.843	328.729	5.10754
																								320.626	0.64387	8.38916	-0.12716	-2.93046		320.626	-4726.06	-4629.98	-4800.91	-4800.04		320.627	-66.0954	320.627	-22.2226	320.627	9.9364	320.627	190.541	320.627	331.093	328.739	3.19754
																								320.627	-0.29363	8.02652	-0.11975	-5.20546		320.627	-4724.8	-4620.22	-4800.15	-4799.85		320.628	-60.0579	320.628	-22.1288	320.628	9.8114	320.628	189.666	320.628	331.093	328.749	0.56421
																								320.628	-1.98114	7.18036	-0.0901	-7.31796		320.628	-4722.29	-4619.75	-4800.34	-4800.14		320.629	-63.9954	320.629	-19.5976	320.629	7.9364	320.629	188.916	320.629	329.468	328.759	-2.63579
																								320.629	-0.73113	7.30124	-0.14939	-7.96796		320.629	-4723.55	-4630.44	-4800.42	-4800.07		320.631	-62.4204	320.631	-20.3476	320.631	9.1239	320.631	189.416	320.631	328.593	328.769	-4.36246
																								320.631	-1.10614	7.11993	-0.14939	-8.45546		320.631	-4720.1	-4638.81	-4800.4	-4799.89		320.632	-66.0954	320.632	-21.2851	320.632	7.9364	320.632	190.229	320.632	330.093	328.779	-4.75579
																								320.632	-0.29363	5.60894	-0.11234	-8.13046		320.632	-4717.91	-4626.26	-4800.46	-4799.98		320.633	-63.4704	320.633	-22.2226	320.633	9.0614	320.633	190.291	320.633	333.843	328.789	-5.30579
																								320.633	-0.23113	6.09245	-0.16422	-11.543		320.633	-4709.13	-4636.02	-4800.13	-4800.07		320.634	-64.5204	320.634	-22.5976	320.634	8.6864	320.634	190.541	320.634	331.343	328.799	-8.88912
																								320.634	0.64387	5.42762	-0.11234	-11.7055		320.634	-4706.62	-4635.55	-4800.53	-4799.81		320.635	-60.0579	320.635	-22.1288	320.635	8.6864	320.635	188.916	320.635	329.468	328.809	-13.9591
																								320.635	-0.66863	4.9441	-0.1568	-14.143		320.635	-4710.07	-4642.53	-4800.55	-4799.87		320.637	-67.6704	320.637	-21.0976	320.637	7.9989	320.637	189.604	320.637	331.718	328.819	-18.8025
																								320.637	-0.41863	5.66938	-0.11234	-13.0055		320.637	-4704.74	-4648.1	-4800.38	-4800.09		320.638	-62.6829	320.638	-21.2851	320.638	7.4989	320.638	190.791	320.638	332.718	328.829	-24.7058
																								320.638	0.70637	3.67488	-0.0901	-9.75546		320.638	-4700.04	-4642.06	-4800.46	-4800.07		320.639	-65.5704	320.639	-20.6288	320.639	8.5614	320.639	191.979	320.639	332.093	328.839	-28.0125
																								320.639	0.58137	4.58147	-0.14198	-10.568		320.639	-4700.98	-4656.47	-4800.25	-4800.11		320.64	-61.3704	320.64	-20.9101	320.64	8.4364	320.64	191.166	320.64	332.593	328.849	-30.8458
																								320.64	-0.41863	4.58147	-0.11975	-14.143		320.64	-4699.72	-4644.85	-4800.49	-4800.07		320.642	-61.8954	320.642	-23.0663	320.642	7.2489	320.642	191.604	320.642	334.843	328.859	-34.5758
																								320.642	-1.16864	3.91663	-0.11975	-12.0305		320.642	-4696.27	-4655.07	-4800.68	-4800.21		320.643	-61.6329	320.643	-20.8163	320.643	7.5614	320.643	190.729	320.643	332.468	328.869	-38.4091
																								320.643	-0.60613	4.33971	-0.20868	-14.3055		320.643	-4705.99	-4662.51	-4800.23	-4800.11		320.644	-63.9954	320.644	-21.5663	320.644	7.8114	320.644	191.854	320.644	331.343	328.879	-40.3925
																								320.644	-0.29363	3.97707	-0.13457	-10.7305		320.644	-4701.6	-4657.86	-4800.3	-4800.21		320.645	-59.2704	320.645	-21.2851	320.645	6.7489	320.645	191.729	320.645	332.343	328.889	-43.5958
																								320.645	-0.91863	3.79575	-0.17904	-14.9555		320.645	-4700.98	-4674.59	-4800.25	-4799.82		320.646	-59.0079	320.646	-20.4413	320.646	9.5614	320.646	191.354	320.646	333.468	328.899	-47.4258
																								320.646	-0.54363	3.97707	-0.08269	-10.893		320.646	-4701.92	-4672.27	-4800.32	-4800.04		320.648	-61.1079	320.648	-22.0351	320.648	7.4364	320.648	192.354	320.648	330.843	328.909	-52.5658
																								320.648	-1.48114	3.37268	-0.14198	-14.468		320.648	-4699.41	-4674.13	-4799.83	-4799.91		320.649	-59.0079	320.649	-20.2538	320.649	7.7489	320.649	191.104	320.649	330.093	328.919	-58.5725
																								320.649	-1.85614	3.43312	-0.14198	-13.3305		320.649	-4705.99	-4677.85	-4800.59	-4800.17		320.65	-61.8954	320.65	-19.3163	320.65	6.8114	320.65	192.479	320.65	328.093	328.929	-64.8525
																								320.65	-1.73114	3.01004	-0.20868	-14.6305		320.65	-4705.05	-4677.85	-4799.66	-4799.94		320.651	-65.8329	320.651	-19.2226	320.651	7.5614	320.651	192.604	320.651	327.968	328.939	-67.6191
																								320.651	-0.16863	2.76828	-0.31985	-12.0305		320.651	-4703.17	-4685.75	-4800.21	-4800.09		320.652	-62.1579	320.652	-18.8476	320.652	8.9989	320.652	193.666	320.652	331.343	328.949	-66.7858
																								320.652	-1.91864	3.13092	-0.20127	-15.118		320.652	-4704.74	-4678.78	-4800.59	-4800.11		320.654	-62.6829	320.654	-19.8788	320.654	8.1239	320.654	192.166	320.654	327.968	328.959	-62.2024
																								320.654	-0.60613	3.19136	-0.19386	-15.118		320.654	-4709.75	-4681.1	-4800.38	-4799.94		320.655	-61.1079	320.655	-19.0351	320.655	7.9364	320.655	192.291	320.655	326.593	328.969	-58.7891
																								320.655	-1.29364	3.43312	-0.16422	-14.6305		320.655	-4712.26	-4684.35	-4800.74	-4800.08		320.656	-64.2579	320.656	-18.9413	320.656	7.1864	320.656	192.916	320.656	325.843	328.979	-54.5391
																								320.656	-0.79363	2.88916	-0.24574	-17.2305		320.656	-4722.92	-4682.49	-4800.27	-4800.19		320.657	-66.8829	320.657	-16.6913	320.657	8.7489	320.657	193.041	320.657	326.343	328.989	-49.0125
																								320.657	-1.16864	3.43312	-0.13457	-13.9805		320.657	-4714.77	-4691.79	-4800.46	-4800.05		320.659	-62.1579	320.659	-18.1913	320.659	8.7489	320.659	192.791	320.659	327.968	328.999	-46.5658
																								320.659	-0.79363	2.70784	-0.26056	-14.793		320.659	-4720.1	-4691.32	-4800.32	-4800.09		320.66	-57.9579	320.66	-16.1288	320.66	8.6864	320.66	194.291	320.66	326.593	329.01	-46.4825
																								320.66	0.14387	2.82872	-0.17904	-15.9305		320.66	-4718.22	-4691.32	-4800.19	-4799.94		320.661	-60.8454	320.661	-16.2226	320.661	9.1864	320.661	193.916	320.661	325.968	329.02	-45.4758
																								320.661	-0.41863	4.27927	-0.23833	-14.468		320.661	-4728.88	-4689.46	-4800.15	-4799.87		320.662	-58.7454	320.662	-15.7538	320.662	8.3739	320.662	193.791	320.662	326.843	329.03	-43.2725
																								320.662	-1.54364	3.61444	-0.19386	-16.093		320.662	-4721.98	-4694.11	-4800.4	-4800.26		320.663	-57.1704	320.663	-14.6288	320.663	9.1239	320.663	193.416	320.663	325.968	329.04	-43.0458
																								320.663	-0.35613	5.18586	-0.19386	-13.0055		320.663	-4732.01	-4702.48	-4800.13	-4799.89		320.665	-59.7954	320.665	-15.0038	320.665	8.6864	320.665	193.791	320.665	327.218	329.05	-45.3691
																								320.665	-2.16864	4.64191	-0.18645	-15.118		320.665	-4726.06	-4707.59	-4800.42	-4800.14		320.666	-51.6579	320.666	-15.6601	320.666	8.6864	320.666	193.604	320.666	326.218	329.06	-48.8791
																								320.666	-1.91864	4.9441	-0.32726	-14.468		320.666	-4731.07	-4710.38	-4800.27	-4800.12		320.667	-49.5579	320.667	-15.3788	320.667	8.3114	320.667	193.479	320.667	324.968	329.07	-51.8491
																								320.667	-1.48114	6.99905	-0.23092	-14.793		320.667	-4738.28	-4704.8	-4800.06	-4799.99		320.668	-45.0954	320.668	-17.1601	320.668	9.4364	320.668	192.791	320.668	326.093	329.08	-56.6258
																								320.668	-2.04364	5.48806	-0.27538	-13.168		320.668	-4741.42	-4703.87	-4800.55	-4800.25		320.67	-49.2954	320.67	-15.6601	320.67	8.6864	320.67	192.854	320.67	324.468	329.09	-60.0324
																								320.67	-2.10614	7.11993	-0.37914	-14.143		320.67	-4747.06	-4711.77	-4800.13	-4800.04		320.671	-45.3579	320.671	-14.4413	320.671	9.9364	320.671	193.104	320.671	321.843	329.1	-62.3058
																								320.671	-1.91864	4.33971	-0.28279	-12.3555		320.671	-4742.05	-4713.17	-4800.23	-4800.35		320.672	-40.6329	320.672	-16.3163	320.672	8.6239	320.672	193.166	320.672	324.343	329.11	-59.8558
																								320.672	-0.60613	5.2463	-0.26056	-10.7305		320.672	-4743.3	-4709.91	-4799.96	-4800.29		320.673	-42.2079	320.673	-15.4726	320.673	10.8739	320.673	193.041	320.673	323.843	329.12	-52.5525
																								320.673	-1.29364	6.39465	-0.34949	-10.893		320.673	-4750.51	-4718.28	-4800.76	-4800.08		320.674	-38.7954	320.674	-17.4413	320.674	9.8739	320.674	193.291	320.674	322.468	329.13	-45.0391
																								320.674	-1.10614	6.39465	-0.34949	-11.7055		320.674	-4755.21	-4710.84	-4800.53	-4800.24		320.676	-40.1079	320.676	-14.3476	320.676	11.3114	320.676	191.854	320.676	320.843	329.14	-40.9558
																								320.676	-0.73113	6.93861	-0.29762	-10.243		320.676	-4758.97	-4725.25	-4800.78	-4800.17		320.677	-37.4829	320.677	-16.5976	320.677	10.6239	320.677	191.604	320.677	318.593	329.15	-37.7758
																								320.677	-1.54364	6.33421	-0.20868	-10.0805		320.677	-4758.03	-4734.08	-4800.15	-4800.18		320.678	-39.3204	320.678	-14.7226	320.678	12.0614	320.678	191.979	320.678	316.468	329.16	-34.1691
																								320.678	-0.35613	6.03201	-0.34208	-10.243		320.678	-4755.21	-4735.01	-4800.59	-4800.32		320.679	-31.7079	320.679	-16.7851	320.679	12.8739	320.679	191.291	320.679	318.843	329.17	-33.2791
																								320.679	-1.35614	5.97157	-0.24574	-9.59296		320.679	-4762.42	-4741.05	-4800.53	-4800.29		320.681	-34.8579	320.681	-17.4413	320.681	10.6864	320.681	191.729	320.681	316.843	329.18	-31.9325
																								320.681	-2.79364	7.11993	-0.44584	-9.43046		320.681	-4765.24	-4732.69	-4800.08	-4800.21		320.682	-35.3829	320.682	-16.8788	320.682	12.9989	320.682	189.791	320.682	316.468	329.19	-31.0325
																								320.682	-2.10614	7.11993	-0.27538	-9.75546		320.682	-4767.75	-4736.87	-4800.59	-4800.31		320.683	-32.4954	320.683	-15.6601	320.683	12.4989	320.683	190.229	320.683	314.468	329.2	-29.1225
																								320.683	-2.23114	7.72432	-0.36432	-9.26796		320.683	-4773.08	-4743.84	-4800.59	-4800.36		320.684	-34.8579	320.684	-15.8476	320.684	12.8739	320.684	190.354	320.684	313.468	329.21	-30.5125
																								320.684	-2.66864	8.08696	-0.26797	-6.34296		320.684	-4762.74	-4745.23	-4800.57	-4800.31		320.685	-35.1204	320.685	-15.4726	320.685	13.4989	320.685	188.916	320.685	313.093	329.22	-32.7291
																								320.685	-1.54364	8.1474	-0.36432	-3.74296		320.685	-4771.2	-4751.74	-4800.44	-4800.25		320.687	-33.8079	320.687	-14.7226	320.687	13.4364	320.687	189.916	320.687	315.093	329.23	-37.0525
																								320.687	-3.41864	7.72432	-0.40878	-6.83046		320.687	-4770.89	-4757.78	-4800.44	-4800.42		320.688	-27.2454	320.688	-14.9101	320.688	12.9989	320.688	188.041	320.688	311.218	329.24	-44.2191
																								320.688	-3.35614	9.59795	-0.31244	-4.06796		320.688	-4772.45	-4759.64	-4800.66	-4800.36		320.689	-33.0204	320.689	-13.4101	320.689	13.8114	320.689	188.104	320.689	313.593	329.25	-50.7558
																								320.689	-2.48114	9.29575	-0.34949	-3.09296		320.689	-4780.92	-4757.32	-4800.32	-4800.32		320.69	-30.1329	320.69	-15.0038	320.69	14.6864	320.69	188.104	320.69	311.718	329.26	-56.1458
																								320.69	-4.10614	9.23531	-0.26797	-4.39296		320.69	-4779.35	-4763.83	-4800.76	-4800.45		320.692	-31.7079	320.692	-14.6288	320.692	14.1864	320.692	187.229	320.692	310.468	329.27	-59.8291
																								320.692	-2.91864	7.96608	-0.40137	-3.58046		320.692	-4780.61	-4767.08	-4800.55	-4800.34		320.693	-34.0704	320.693	-15.0976	320.693	15.9364	320.693	188.354	320.693	313.218	329.28	-59.1991
																								320.693	-3.73114	8.57047	-0.18645	-1.95546		320.693	-4790.32	-4765.68	-4800.78	-4800.25		320.694	-32.4954	320.694	-14.3476	320.694	15.4364	320.694	188.416	320.694	311.593	329.29	-58.3558
																								320.694	-2.85614	9.35619	-0.43102	-2.93046		320.694	-4792.21	-4776.84	-4800.63	-4800.46		320.695	-31.9704	320.695	-13.9726	320.695	15.3114	320.695	187.166	320.695	309.468	329.3	-56.5025
																								320.695	-3.85614	9.83971	-0.33467	-3.09296		320.695	-4796.91	-4772.66	-4800.87	-4800.45		320.696	-35.6454	320.696	-13.1288	320.696	15.8739	320.696	187.104	320.696	310.718	329.31	-53.9791
																								320.696	-3.98114	9.35619	-0.49772	-0.33045		320.696	-4795.97	-4787.53	-4800.57	-4800.55		320.698	-30.9204	320.698	-13.3163	320.698	15.3114	320.698	187.041	320.698	307.718	329.32	-51.1991
																								320.698	-3.73114	8.51004	-0.34208	-0.16795		320.698	-4801.92	-4791.71	-4800.53	-4800.24		320.699	-31.4454	320.699	-13.2226	320.699	15.3739	320.699	187.354	320.699	311.843	329.33	-50.6158
																								320.699	-3.54364	9.11443	-0.40878	-0.98045		320.699	-4801.92	-4795.89	-4800.59	-4800.32		320.7	-31.4454	320.7	-13.7851	320.7	15.8739	320.7	188.291	320.7	309.593	329.34	-51.0191
																								320.7	-2.73114	9.11443	-0.27538	-2.11796		320.7	-4808.51	-4787.06	-4800.38	-4800.28		320.701	-28.2954	320.701	-14.2538	320.701	15.6239	320.701	187.041	320.701	308.468	329.35	-51.5758
																								320.701	-2.48114	9.23531	-0.26056	-0.65545		320.701	-4807.88	-4800.08	-4800.27	-4800.28		320.703	-28.0329	320.703	-12.8476	320.703	14.1864	320.703	186.229	320.703	307.843	329.36	-52.6025
																								320.703	-3.16864	8.51004	-0.47548	-0.33045		320.703	-4814.46	-4795.43	-4800.3	-4800.11		320.704	-37.2204	320.704	-13.8788	320.704	14.9989	320.704	185.416	320.704	305.593	329.37	-56.9791
																								320.704	-2.98114	7.42212	-0.40878	2.43204		320.704	-4811.96	-4803.33	-4800.51	-4800.32		320.705	-30.3954	320.705	-13.7851	320.705	14.1864	320.705	185.541	320.705	309.843	329.38	-62.9624
																								320.705	-3.29364	7.96608	-0.37914	1.45704		320.705	-4817.29	-4813.09	-4800.7	-4800.12		320.706	-31.9704	320.706	-13.3163	320.706	14.8114	320.706	185.479	320.706	309.593	329.39	-65.7758
																								320.706	-1.91864	6.93861	-0.35691	1.94454		320.706	-4812.9	-4807.98	-4800.93	-4800.09		320.707	-35.1204	320.707	-12.5663	320.707	14.8114	320.707	185.979	320.707	308.593	329.4	-69.0658
																								320.707	-2.35614	8.26828	-0.32726	0.96955		320.707	-4820.11	-4809.37	-4800.76	-4800.36		320.709	-34.3329	320.709	-13.5976	320.709	13.4364	320.709	185.104	320.709	308.718	329.41	-70.9758
																								320.709	-3.66864	6.93861	-0.33467	2.10704		320.709	-4821.99	-4819.13	-4800.55	-4800.42		320.71	-34.8579	320.71	-12.1913	320.71	13.8739	320.71	184.854	320.71	306.843	329.42	-71.5425
																								320.71	-3.91864	6.09245	-0.30503	-0.16795		320.71	-4820.42	-4823.31	-4800.89	-4800.42		320.711	-34.3329	320.711	-10.8788	320.711	13.8739	320.711	184.604	320.711	309.343	329.43	-72.5591
																								320.711	-3.23114	5.97157	-0.49031	1.45704		320.711	-4823.87	-4818.2	-4800.61	-4800.26		320.712	-34.8579	320.712	-12.0976	320.712	13.8739	320.712	185.604	320.712	311.218	329.44	-71.8491
																								320.712	-2.73114	6.03201	-0.34208	0.80705		320.712	-4816.66	-4814.02	-4800.61	-4800.38		320.714	-37.4829	320.714	-11.2538	320.714	12.9989	320.714	184.604	320.714	307.718	329.45	-70.9325
																								320.714	-4.10614	6.03201	-0.35691	-1.46796		320.714	-4822.93	-4828.89	-4800.63	-4800.48		320.715	-30.9204	320.715	-12.0038	320.715	11.9364	320.715	185.229	320.715	310.968	329.46	-72.2558
																								320.715	-4.10614	5.72982	-0.34949	-0.81795		320.715	-4828.57	-4820.99	-4800.66	-4800.34		320.716	-37.2204	320.716	-8.91008	320.716	12.2489	320.716	184.354	320.716	308.968	329.47	-71.2024
																								320.716	-4.16864	5.48806	-0.32726	-1.95546		320.716	-4838.29	-4816.81	-4800.85	-4800.38		320.717	-36.6954	320.717	-8.34758	320.717	12.9364	320.717	185.104	320.717	311.218	329.48	-70.1724
																								320.717	-5.54365	3.85619	-0.34949	-1.95546		320.717	-4830.14	-4821.45	-4800.63	-4800.35		320.718	-30.1329	320.718	-8.44133	320.718	12.6239	320.718	185.291	320.718	311.968	329.49	-71.5524
																								320.718	-4.16864	4.52103	-0.32726	-2.76796		320.718	-4838.6	-4823.78	-4800.85	-4800.28		320.72	-30.6579	320.72	-8.44133	320.72	13.3114	320.72	184.604	320.72	314.218	329.5	-72.5591
																								320.72	-4.41864	3.61444	-0.23833	-6.34296		320.72	-4844.25	-4820.52	-4800.34	-4800.18		320.721	-35.3829	320.721	-8.53508	320.721	11.2489	320.721	185.291	320.721	312.343	--	--
																								320.721	-6.04365	3.97707	-0.30503	-5.85546		320.721	-4847.69	-4820.52	-4800.55	-4800.12		320.722	-35.9079	320.722	-7.78508	320.722	11.7489	320.722	185.916	320.722	313.093	--	--
																								320.722	-5.79365	2.28477	-0.23092	-5.69296		320.722	-4848.64	-4818.67	-4800.66	-4800.29		320.723	-39.8454	320.723	-7.31636	320.723	12.0614	320.723	183.791	320.723	312.093	--	--
																								320.723	-6.29365	2.28477	-0.36432	-8.29296		320.723	-4858.35	-4829.82	-4801.25	-4800.51		320.725	-40.1079	320.725	-6.94136	320.725	12.0614	320.725	184.729	320.725	311.593	--	--
																								320.725	-6.79365	2.52652	-0.49031	-6.18046		320.725	-4856.16	-4835.86	-4800.04	-4800.41		320.726	-32.7579	320.726	-8.16008	320.726	12.6864	320.726	185.291	320.726	315.343	--	--
																								320.726	-6.16865	1.43861	-0.40878	-5.04296		320.726	-4862.74	-4834.47	-4800.82	-4800.49		320.727	-33.2829	320.727	-6.47261	320.727	11.1239	320.727	184.291	320.727	314.093	--	--
																								320.727	-6.23115	1.55949	-0.40878	-6.83046		320.727	-4860.23	-4830.75	-4800.11	-4800.34		320.728	-37.4829	320.728	-6.09761	320.728	12.3739	320.728	185.041	320.728	311.843	--	--
																								320.728	-7.23115	1.80125	-0.23092	-7.15546		320.728	-4869.33	-4821.92	-4800.59	-4800.42		320.729	-37.2204	320.729	-5.5351	320.729	11.6239	320.729	184.479	320.729	311.843	--	--
																								320.729	-7.41865	0.71334	-0.30503	-5.69296		320.729	-4872.46	-4832.14	-4801.33	-4800.39		320.731	-43.7829	320.731	-6.37886	320.731	12.0614	320.731	184.291	320.731	311.843	--	--
																								320.731	-7.60615	0.3507	-0.23092	-6.66796		320.731	-4870.89	-4831.68	-4800.36	-4800.48		320.732	-46.6704	320.732	-6.28511	320.732	12.2489	320.732	184.229	320.732	312.843	--	--
																								320.732	-6.85615	-0.43501	-0.29762	-4.39296		320.732	-4871.21	-4843.3	-4800.25	-4800.19		320.733	-42.4704	320.733	-6.47261	320.733	11.2489	320.733	184.604	320.733	312.343	--	--
																								320.733	-7.16865	-0.91853	-0.4162	-6.34296		320.733	-4869.33	-4834.47	-4800.68	-4800.32		320.734	-47.1954	320.734	-5.9101	320.734	12.8114	320.734	184.291	320.734	310.843	--	--
																								320.734	-6.60615	0.83422	-0.33467	-7.15546		320.734	-4872.15	-4841.9	-4800.49	-4800.17		320.736	-51.1329	320.736	-6.00386	320.736	11.4989	320.736	183.354	320.736	309.218	--	--
																								320.736	-7.60615	-0.13282	-0.35691	-7.31796		320.736	-4878.1	-4821.45	-4800.82	-4800.39		320.737	-49.0329	320.737	-5.7226	320.737	11.7489	320.737	184.666	320.737	309.968	--	--
																								320.737	-6.98115	-0.01194	-0.4162	-3.90546		320.737	-4873.4	-4843.3	-4800.68	-4800.32		320.738	-52.9704	320.738	-5.5351	320.738	12.3114	320.738	184.791	320.738	309.593	--	--
																								320.738	-6.85615	-1.28117	-0.34208	-6.66796		320.738	-4878.1	-4835.86	-4800.78	-4800.59		320.739	-45.0954	320.739	-7.50383	320.739	11.8739	320.739	185.479	320.739	308.093	--	--
																								320.739	-6.98115	-1.28117	-0.31985	-1.79296		320.739	-4871.21	-4840.04	-4800.57	-4800.42		320.74	-44.3079	320.74	-8.34758	320.74	10.8114	320.74	185.666	320.74	307.468	--	--
																								320.74	-6.23115	-1.09985	-0.27538	-4.71796		320.74	-4878.42	-4840.04	-4800.59	-4800.42		320.742	-45.0954	320.742	-7.22261	320.742	9.4989	320.742	185.166	320.742	305.093	--	--
																								320.742	-7.04365	-1.46249	-0.28279	0.48205		320.742	-4888.14	-4840.51	-4800.72	-4800.44		320.743	-49.8204	320.743	-7.87883	320.743	10.1239	320.743	185.291	320.743	304.093	--	--
																								320.743	-4.29364	-3.45699	-0.34208	-2.93046		320.743	-4893.15	-4838.65	-4800.42	-4800.44		320.744	-46.6704	320.744	-7.41011	320.744	10.4989	320.744	183.291	320.744	304.593	--	--
																								320.744	-5.48115	-4.18227	-0.29762	-1.14295		320.744	-4875.6	-4844.23	-4800.49	-4800.25		320.745	-46.1454	320.745	-8.91008	320.745	8.6864	320.745	184.166	320.745	305.968	--	--
																								320.745	-5.98115	-2.73172	-0.4162	-1.95546		320.745	-4885	-4842.83	-4800.59	-4800.14		320.746	-44.5704	320.746	-8.34758	320.746	9.3739	320.746	184.916	320.746	303.218	--	--
																								320.746	-3.85614	-3.75919	-0.24574	-0.00546		320.746	-4891.58	-4843.3	-4800.42	-4800.18		320.748	-43.2579	320.748	-9.37883	320.748	7.8739	320.748	185.479	320.748	303.718
																								320.748	-5.10615	-4.06139	-0.36432	-2.11796		320.748	-4893.15	-4838.18	-4800.93	-4800.42		320.749	-45.0954	320.749	-7.97258	320.749	7.6239	320.749	184.166	320.749	301.468
																								320.749	-3.73114	-3.51743	-0.38655	1.13205		320.749	-4890.96	-4847.02	-4800.49	-4800.35		320.75	-41.4204	320.75	-7.50383	320.75	7.3739	320.75	184.666	320.75	300.218
																								320.75	-3.79364	-3.94051	-0.26056	1.61954		320.75	-4885.63	-4851.2	-4800.87	-4800.54		320.751	-46.9329	320.751	-8.34758	320.751	7.2489	320.751	184.666	320.751	300.093
																								320.751	-2.16864	-5.02843	-0.25315	3.24454		320.751	-4883.43	-4851.2	-4800.74	-4800.42		320.753	-41.9454	320.753	-8.62883	320.753	6.9364	320.753	184.354	320.753	299.843
																								320.753	-2.91864	-4.12183	-0.24574	2.59454		320.753	-4886.26	-4859.1	-4800.59	-4800.55		320.754	-40.3704	320.754	-9.28508	320.754	5.9989	320.754	184.229	320.754	300.218
																								320.754	-2.54364	-3.21523	-0.29021	5.19454		320.754	-4885.31	-4849.34	-4800.38	-4800.29		320.755	-42.7329	320.755	-11.7226	320.755	5.3739	320.755	184.229	320.755	299.343
																								320.755	-1.98114	-4.48447	-0.18645	6.49454		320.755	-4881.24	-4844.69	-4800	-4800.42		320.756	-45.3579	320.756	-9.00383	320.756	5.6864	320.756	183.354	320.756	297.343
																								320.756	-1.66864	-3.88007	-0.31244	7.79454		320.756	-4881.24	-4860.49	-4800.74	-4800.28		320.757	-39.5829	320.757	-9.66008	320.757	4.49888	320.757	183.229	320.757	299.468
																								320.757	-1.48114	-4.36359	-0.28279	8.44454		320.757	-4882.18	-4849.8	-4800.49	-4800.51		320.759	-44.3079	320.759	-9.94133	320.759	4.87388	320.759	184.041	320.759	299.968
																								320.759	-0.60613	-3.75919	-0.06046	12.182		320.759	-4882.18	-4853.52	-4800.44	-4800.15		320.76	-46.1454	320.76	-9.84758	320.76	3.81138	320.76	183.729	320.76	299.218
																								320.76	-0.54363	-3.03392	-0.24574	13.807		320.76	-4880.61	-4849.8	-4800.38	-4800.31		320.761	-44.5704	320.761	-10.6913	320.761	3.18639	320.761	182.854	320.761	300.968
																								320.761	-1.54364	-2.5504	-0.17163	13.6445		320.761	-4871.83	-4844.69	-4800.82	-4800.36		320.762	-50.0829	320.762	-9.94133	320.762	2.49889	320.762	182.541	320.762	298.343
																								320.762	-1.16864	-3.63831	-0.21609	12.6695		320.762	-4885.31	-4850.27	-4800.63	-4800.38		320.764	-46.6704	320.764	-10.7851	320.764	2.37389	320.764	181.916	320.764	297.093
																								320.764	-0.98113	-2.8526	-0.20127	14.6195		320.764	-4871.52	-4844.69	-4800.74	-4800.24		320.765	-54.8079	320.765	-10.3163	320.765	2.99889	320.765	182.604	320.765	297.343
																								320.765	-0.41863	-2.91304	-0.26056	15.757		320.765	-4876.22	-4847.48	-4800.7	-4800.51		320.766	-48.2454	320.766	-11.7226	320.766	2.99889	320.766	181.979	320.766	295.218
																								320.766	0.20637	-3.21523	-0.14939	17.057		320.766	-4870.89	-4835.86	-4800.53	-4800.38		320.767	-52.9704	320.767	-12.0038	320.767	0.99889	320.767	183.166	320.767	296.093
																								320.767	0.08137	-2.48996	-0.35691	17.382		320.767	-4875.91	-4828.43	-4800.53	-4800.56		320.768	-52.1829	320.768	-11.3476	320.768	1.74889	320.768	182.291	320.768	296.718
																								320.768	0.20637	-2.18776	-0.18645	19.332		320.768	-4875.91	-4841.9	-4800.49	-4800.59		320.77	-54.2829	320.77	-12.8476	320.77	1.43639	320.77	183.166	320.77	294.968
																								320.77	-0.10613	-2.2482	-0.26056	16.2445		320.77	-4868.07	-4845.16	-4800.59	-4800.61		320.771	-55.0704	320.771	-11.5351	320.771	0.49889	320.771	183.104	320.771	294.093
																								320.771	1.33136	-2.36908	-0.2235	18.032		320.771	-4869.64	-4837.72	-4800.53	-4800.35		320.772	-52.9704	320.772	-12.6601	320.772	0.56139	320.772	181.729	320.772	295.718
																								320.772	-0.48113	-3.81963	-0.2235	16.5695		320.772	-4868.39	-4840.51	-4800.27	-4800.46		320.773	-52.7079	320.773	-14.6288	320.773	-0.81361	320.773	183.604	320.773	295.968
																								320.773	0.95637	-3.88007	-0.24574	18.5195		320.773	-4870.27	-4835.4	-4800.21	-4800.19		320.775	-49.5579	320.775	-13.3163	320.775	-0.62611	320.775	183.166	320.775	295.343
																								320.775	-1.35614	-4.12183	-0.09751	17.8695		320.775	-4870.58	-4826.1	-4800.19	-4800.45		320.776	-52.1829	320.776	-13.2226	320.776	-1.43862	320.776	184.041	320.776	294.343
																								320.776	-1.79364	-4.72622	-0.24574	14.9445		320.776	-4878.1	-4832.14	-4800.46	-4800.29		320.777	-55.5954	320.777	-11.5351	320.777	-1.00112	320.777	182.666	320.777	293.718
																								320.777	-0.35613	-4.00095	-0.12716	17.382		320.777	-4870.89	-4834.93	-4800.21	-4800.41		320.778	-53.4954	320.778	-13.9726	320.778	-2.31362	320.778	183.479	320.778	296.218
																								320.778	-1.79364	-4.96799	-0.25315	17.057		320.778	-4867.13	-4830.75	-4800.46	-4800.18		320.779	-50.3454	320.779	-13.5038	320.779	-2.68861	320.779	183.166	320.779	295.718
																								320.779	-1.66864	-5.4515	-0.26797	17.5445		320.779	-4862.74	-4828.89	-4800	-4800.36		320.781	-52.4454	320.781	-14.3476	320.781	-3.25111	320.781	183.854	320.781	295.093
																								320.781	-2.54364	-5.33062	-0.17163	15.9195		320.781	-4870.89	-4832.61	-4800.04	-4800.41		320.782	-49.8204	320.782	-13.8788	320.782	-3.25111	320.782	184.354	320.782	296.843
																								320.782	-1.41864	-7.02293	-0.28279	15.757		320.782	-4872.46	-4826.57	-4799.87	-4800.38		320.783	-47.7204	320.783	-12.4726	320.783	-4.00112	320.783	184.166	320.783	295.593
																								320.783	-3.16864	-6.59985	-0.29762	14.457		320.783	-4864.62	-4832.14	-4800.76	-4800.48		320.784	-53.4954	320.784	-12.8476	320.784	-4.06362	320.784	183.166	320.784	297.343
																								320.784	-3.41864	-8.47348	-0.20868	14.6195		320.784	-4864.62	-4822.85	-4800.61	-4800.45		320.786	-48.5079	320.786	-12.8476	320.786	-4.37612	320.786	185.166	320.786	297.343
																								320.786	-2.73114	-8.0504	-0.11234	15.9195		320.786	-4858.35	-4833.54	-4800.46	-4800.49		320.787	-47.7204	320.787	-12.3788	320.787	-4.00112	320.787	183.729	320.787	298.593
																								320.787	-2.73114	-9.13832	-0.29762	16.2445		320.787	-4850.52	-4821.92	-4800.42	-4800.08		320.788	-47.1954	320.788	-12.8476	320.788	-5.6261	320.788	183.354	320.788	299.718
																								320.788	-4.54364	-9.07788	-0.20868	13.9695		320.788	-4858.04	-4826.57	-4800.7	-4800.31		320.789	-48.2454	320.789	-10.9726	320.789	-6.0011	320.789	183.104	320.789	298.968
																								320.789	-3.60614	-8.83612	-0.29762	13.3195		320.789	-4855.85	-4821.45	-4800.68	-4800.12		320.79	-49.2954	320.79	-12.0976	320.79	-6.0636	320.79	182.791	320.79	298.968
																								320.79	-5.60615	-9.31964	-0.23092	11.532		320.79	-4853.34	-4825.17	-4800.85	-4800.38		320.792	-49.0329	320.792	-13.2226	320.792	-5.5636	320.792	184.229	320.792	301.218
																								320.792	-3.73114	-9.98447	-0.35691	12.6695		320.792	-4849.58	-4825.17	-4800.38	-4800.24		320.793	-47.1954	320.793	-12.4726	320.793	-5.8136	320.793	184.729	320.793	299.593
																								320.793	-4.04364	-9.98447	-0.2235	12.507		320.793	-4849.26	-4812.62	-4800.7	-4800.18		320.794	-46.6704	320.794	-14.2538	320.794	-7.2511	320.794	185.104	320.794	299.718
																								320.794	-4.54364	-10.1658	-0.33467	10.882		320.794	-4849.26	-4816.34	-4800.63	-4800.34		320.795	-46.9329	320.795	-12.0976	320.795	-6.0011	320.795	183.854	320.795	298.093
																								320.795	-5.35615	-10.5284	-0.29021	9.90704		320.795	-4841.42	-4808.44	-4800.57	-4800.45		320.797	-44.5704	320.797	-15.4726	320.797	-7.8136	320.797	184.166	320.797	299.593
																								320.797	-4.48114	-10.9515	-0.31985	9.90704		320.797	-4845.81	-4815.88	-4800.72	-4800.31		320.798	-45.0954	320.798	-13.7851	320.798	-7.6261	320.798	184.604	320.798	299.593
																								320.798	-4.41864	-11.5559	-0.23833	10.557		320.798	-4839.23	-4800.54	-4800.06	-4800.34		320.799	-40.8954	320.799	-14.0663	320.799	-6.6886	320.799	185.729	320.799	301.343
																								320.799	-4.60614	-11.4955	-0.20868	10.0695		320.799	-4836.72	-4804.26	-4800.15	-4800.31		320.8	-41.6829	320.8	-14.2538	320.8	-8.6886	320.8	185.166	320.8	300.718
																								320.8	-4.35614	-11.6163	-0.26056	6.98204		320.8	-4836.41	-4792.64	-4800.61	-4800.34		320.801	-42.4704	320.801	-13.3163	320.801	-8.3136	320.801	184.166	320.801	299.468
																								320.801	-4.23114	-12.2812	-0.20868	11.207		320.801	-4831.08	-4781.49	-4800.06	-4800.34		320.803	-49.8204	320.803	-14.0663	320.803	-9.8136	320.803	185.166	320.803	299.343
																								320.803	-5.98115	-12.402	-0.36432	3.89454		320.803	-4832.65	-4789.39	-4800.78	-4800.14		320.804	-42.4704	320.804	-13.4101	320.804	-9.1886	320.804	184.291	320.804	297.843
																								320.804	-6.04365	-13.6713	-0.33467	6.16954		320.804	-4826.69	-4774.98	-4800.42	-4800.32		320.805	-47.1954	320.805	-13.5038	320.805	-9.3761	320.805	183.916	320.805	299.468
																								320.805	-6.16865	-13.6713	-0.32726	6.16954		320.805	-4822.61	-4773.58	-4800.63	-4800.24		320.806	-39.8454	320.806	-15.0976	320.806	-9.6261	320.806	184.791	320.806	297.343
																								320.806	-5.98115	-14.3361	-0.33467	4.70704		320.806	-4823.24	-4764.75	-4800.21	-4800.09		320.808	-40.8954	320.808	-14.4413	320.808	-9.4386	320.808	183.104	320.808	299.218
																								320.808	-5.23115	-13.4295	-0.25315	2.26954		320.808	-4821.05	-4761.5	-4800.8	-4800.51		320.809	-45.0954	320.809	-13.2226	320.809	-10.6886	320.809	183.791	320.809	294.843
																								320.809	-6.48115	-15.424	-0.37173	2.10704		320.809	-4816.66	-4757.78	-4800.3	-4800.21		320.81	-44.8329	320.81	-13.3163	320.81	-10.6261	320.81	182.791	320.81	296.468
																								320.81	-5.91865	-15.5449	-0.29021	3.56954		320.81	-4818.85	-4742.91	-4799.91	-4800.12		320.811	-40.8954	320.811	-11.8163	320.811	-9.9386	320.811	184.041	320.811	296.843
																								320.811	-5.48115	-14.3966	-0.37173	4.21954		320.811	-4815.72	-4738.73	-4800.19	-4800.26		320.812	-41.6829	320.812	-13.9726	320.812	-9.8761	320.812	184.041	320.812	297.843
																								320.812	-5.41865	-16.935	-0.29021	0.48205		320.812	-4811.33	-4728.04	-4800.23	-4800.42		320.814	-41.1579	320.814	-12.9413	320.814	-11.2511	320.814	184.916	320.814	296.468
																								320.814	-4.35614	-15.3636	-0.4162	0.64455		320.814	-4815.09	-4733.15	-4800.17	-4800.19		320.815	-42.7329	320.815	-13.1288	320.815	-10.2511	320.815	183.291	320.815	294.968
																								320.815	-4.54364	-16.5119	-0.42361	0.31955		320.815	-4813.52	-4728.97	-4800.46	-4800.35		320.816	-45.6204	320.816	-12.7538	320.816	-11.9386	320.816	183.666	320.816	296.093
																								320.816	-4.91864	-15.7262	-0.37914	-0.33045		320.816	-4811.33	-4722.46	-4800.7	-4800.18		320.817	-47.7204	320.817	-11.8163	320.817	-9.6261	320.817	183.666	320.817	293.843
																								320.817	-3.16864	-18.3251	-0.26056	0.15705		320.817	-4809.76	-4717.35	-4800.15	-4800.32		320.819	-42.9954	320.819	-11.4413	320.819	-10.0011	320.819	184.041	320.819	298.718
																								320.819	-3.73114	-17.9625	-0.31244	0.96955		320.819	-4808.19	-4704.8	-4800.11	-4800.11		320.82	-46.9329	320.82	-10.5976	320.82	-10.7511	320.82	183.104	320.82	295.968
																								320.82	-4.79364	-17.6603	-0.29762	-0.33045		320.82	-4809.76	-4696.9	-4800.17	-4800.19		320.821	-40.8954	320.821	-11.8163	320.821	-11.0636	320.821	182.916	320.821	297.593
																								320.821	-3.73114	-17.6603	-0.30503	1.78204		320.821	-4809.45	-4697.37	-4800.46	-4800.42		320.822	-44.5704	320.822	-9.66008	320.822	-12.8136	320.822	183.041	320.822	296.593
																								320.822	-1.66864	-18.2042	-0.33467	2.75704		320.822	-4809.76	-4693.18	-4800.13	-4800.31		320.823	-46.1454	320.823	-8.91008	320.823	-11.6261	320.823	181.666	320.823	294.718
																								320.823	-2.54364	-16.935	-0.23092	2.10704		320.823	-4811.02	-4696.9	-4800.25	-4800.39		320.825	-44.0454	320.825	-9.09758	320.825	-12.4386	320.825	182.604	320.825	298.093
																								320.825	-0.73113	-19.0504	-0.36432	0.96955		320.825	-4809.45	-4687.61	-4800.21	-4800.12		320.826	-40.8954	320.826	-10.7851	320.826	-12.0011	320.826	182.479	320.826	296.343
																								320.826	-1.85614	-18.3856	-0.2235	3.08204		320.826	-4804.43	-4689.46	-4800.23	-4800.08		320.827	-41.9454	320.827	-8.34758	320.827	-13.3136	320.827	181.354	320.827	297.468
																								320.827	-1.91864	-18.3251	-0.38655	2.43204		320.827	-4807.25	-4673.2	-4800.76	-4800.28		320.828	-41.4204	320.828	-8.91008	320.828	-13.8136	320.828	181.479	320.828	296.093
																								320.828	-1.23114	-17.7207	-0.26797	2.91954		320.828	-4802.86	-4660.19	-4799.89	-4800.39		320.83	-46.6704	320.83	-7.97258	320.83	-13.1886	320.83	180.979	320.83	295.718
																								320.83	-0.91863	-17.7812	-0.23092	4.05704		320.83	-4802.24	-4675.52	-4799.91	-4800.35		320.831	-41.6829	320.831	-6.47261	320.831	-13.0011	320.831	180.979	320.831	295.343
																								320.831	-0.85613	-18.6878	-0.23833	0.80705		320.831	-4803.49	-4669.02	-4800.59	-4800.12		320.832	-44.3079	320.832	-7.97258	320.832	-12.5636	320.832	180.604	320.832	296.468
																								320.832	-1.16864	-18.7482	-0.30503	3.24454		320.832	-4798.48	-4662.97	-4800.04	-4800.21		320.833	-40.8954	320.833	-7.97258	320.833	-14.3761	320.833	182.041	320.833	296.718
																								320.833	0.08137	-18.6273	-0.25315	0.96955		320.833	-4793.77	-4651.82	-4800.59	-4800.22		320.834	-44.8329	320.834	-7.87883	320.834	-14.5636	320.834	181.979	320.834	295.593
																								320.834	-1.10614	-19.2317	-0.36432	2.59454		320.834	-4796.91	-4657.4	-4800.27	-4800.19		320.836	-50.6079	320.836	-9.19133	320.836	-14.0636	320.836	181.729	320.836	294.343
																								320.836	1.58136	-17.7812	-0.49031	-0.65545		320.836	-4791.89	-4656.47	-4800.23	-4800.01		320.837	-47.7204	320.837	-8.25383	320.837	-14.0011	320.837	180.791	320.837	296.093
																								320.837	0.08137	-18.2042	-0.32726	3.89454		320.837	-4792.83	-4653.21	-4800.51	-4800.32		320.838	-44.8329	320.838	-7.22261	320.838	-14.1886	320.838	181.479	320.838	293.843
																								320.838	0.76887	-17.4185	-0.36432	3.24454		320.838	-4789.07	-4652.75	-4799.81	-4800.08		320.839	-47.1954	320.839	-8.81633	320.839	-14.5011	320.839	180.979	320.839	297.843
																								320.839	1.51886	-17.3581	-0.38655	3.40704		320.839	-4792.52	-4654.14	-4800.17	-4800.34		320.841	-44.5704	320.841	-8.34758	320.841	-15.5011	320.841	181.166	320.841	295.593
																								320.841	1.95636	-16.2097	-0.31244	-0.33045		320.841	-4785.31	-4652.28	-4799.81	-4800.29		320.842	-45.6204	320.842	-8.91008	320.842	-15.0636	320.842	180.041	320.842	296.593
																								320.842	1.95636	-14.5779	-0.2235	0.31955		320.842	-4784.05	-4651.36	-4800.21	-4800.22		320.843	-50.6079	320.843	-8.34758	320.843	-15.2511	320.843	180.916	320.843	299.343
																								320.843	2.26886	-14.8801	-0.14198	0.31955		320.843	-4785.62	-4658.79	-4800.25	-4800.14		320.844	-44.0454	320.844	-7.41011	320.844	-15.1886	320.844	180.416	320.844	298.218
																								320.844	2.39386	-13.8526	-0.27538	2.10704		320.844	-4778.1	-4658.33	-4799.83	-4800.02		320.845	-48.5079	320.845	-7.03511	320.845	-14.9386	320.845	179.791	320.845	301.468
																								320.845	1.83136	-13.0064	-0.24574	0.48205		320.845	-4779.35	-4658.79	-4800.42	-4800.24		320.847	-49.2954	320.847	-8.16008	320.847	-15.6261	320.847	180.979	320.847	303.218
																								320.847	3.45636	-13.6108	-0.27538	-1.95546		320.847	-4775.9	-4662.51	-4799.87	-4800.15		320.848	-50.6079	320.848	-6.66011	320.848	-15.1261	320.848	180.729	320.848	301.593
																								320.848	4.39386	-12.3416	-0.27538	-0.00546		320.848	-4769.01	-4666.23	-4800.55	-4800.32		320.849	-51.3954	320.849	-5.62885	320.849	-14.7511	320.849	180.541	320.849	301.843
																								320.849	5.14385	-11.979	-0.25315	-1.46796		320.849	-4766.81	-4657.86	-4800.55	-4800.21		320.85	-52.7079	320.85	-5.62885	320.85	-15.2511	320.85	180.166	320.85	302.218
																								320.85	5.20635	-12.5229	-0.24574	-0.33045		320.85	-4763.05	-4667.16	-4800.34	-4800.15		320.851	-52.9704	320.851	-4.0351	320.851	-13.8761	320.851	181.354	320.851	302.093
																								320.851	4.58136	-12.0394	-0.26797	-2.60546		320.851	-4762.74	-4661.58	-4800.02	-4800.21		320.853	-55.5954	320.853	-6.09761	320.853	-14.7511	320.853	182.791	320.853	306.593
																								320.853	7.51885	-11.0724	-0.31244	0.64455		320.853	-4759.6	-4654.14	-4799.51	-4800.24		320.854	-54.0204	320.854	-4.9726	320.854	-13.6261	320.854	182.229	320.854	305.468
																								320.854	6.20635	-10.1658	-0.2235	0.15705		320.854	-4769.32	-4658.33	-4800.23	-4800.19		320.855	-52.9704	320.855	-3.4726	320.855	-12.9386	320.855	183.666	320.855	304.593
																								320.855	7.58135	-11.1328	-0.29021	-4.23046		320.855	-4759.91	-4650.43	-4800.23	-4800.17		320.856	-56.3829	320.856	-4.5976	320.856	-14.0636	320.856	183.479	320.856	306.843
																								320.856	7.26885	-8.89656	-0.31244	-1.63046		320.856	-4753.33	-4668.55	-4800.8	-4800.15		320.858	-59.5329	320.858	-1.9726	320.858	-13.1261	320.858	182.729	320.858	303.468
																								320.858	7.64385	-9.80315	-0.11234	-4.06796		320.858	-4752.7	-4660.65	-4799.94	-4799.92		320.859	-55.5954	320.859	-3.56635	320.859	-13.1261	320.859	183.104	320.859	309.593
																								320.859	6.89385	-8.41304	-0.2235	-2.76796		320.859	-4748.32	-4654.61	-4800.74	-4800.36		320.86	-57.9579	320.86	-2.81635	320.86	-11.6261	320.86	183.604	320.86	308.593
																								320.86	8.14385	-8.53392	-0.36432	-7.48046		320.86	-4751.45	-4656	-4799.77	-4800.07		320.861	-54.5454	320.861	-1.7851	320.861	-11.5011	320.861	184.791	320.861	306.093
																								320.861	8.70635	-9.07788	-0.0901	-7.96796		320.861	-4743.3	-4651.36	-4800.23	-4800.21		320.862	-57.6954	320.862	-1.2226	320.862	-12.0011	320.862	183.541	320.862	309.718
																								320.862	8.45635	-8.29216	-0.26797	-5.53046		320.862	-4749.88	-4658.33	-4800.17	-4800.42		320.864	-56.3829	320.864	0.8399	320.864	-10.0011	320.864	184.979	320.864	306.093
																								320.864	8.64385	-7.20425	-0.30503	-5.85546		320.864	-4744.87	-4656	-4800.17	-4800.17		320.865	-61.6329	320.865	-1.12885	320.865	-9.5011	320.865	185.541	320.865	307.718
																								320.865	7.95635	-7.62733	-0.26056	-6.83046		320.865	-4742.05	-4661.12	-4800.32	-4800.28		320.866	-57.4329	320.866	1.0274	320.866	-9.1261	320.866	184.229	320.866	308.718
																								320.866	9.45635	-7.08337	-0.26056	-9.43046		320.866	-4739.22	-4653.68	-4800.17	-4800.24		320.867	-54.2829	320.867	0.37114	320.867	-8.5011	320.867	184.479	320.867	306.843
																								320.867	9.08135	-7.44601	-0.0234	-13.0055		320.867	-4737.97	-4642.99	-4800.17	-4800.31		320.869	-56.3829	320.869	1.2149	320.869	-9.0636	320.869	185.166	320.869	304.968
																								320.869	9.58135	-5.7537	-0.14198	-9.26796		320.869	-4728.56	-4659.72	-4800.4	-4800.21		320.87	-52.9704	320.87	1.49615	320.87	-7.8761	320.87	183.791	320.87	306.468
																								320.87	10.2064	-5.14931	-0.14198	-10.568		320.87	-4734.83	-4664.83	-4800.32	-4800.31		320.871	-55.0704	320.871	3.18365	320.871	-7.6886	320.871	185.229	320.871	305.593
																								320.871	9.83135	-4.78666	-0.21609	-11.868		320.871	-4721.04	-4658.79	-4800.19	-4800.54		320.872	-53.7579	320.872	2.24615	320.872	-6.6886	320.872	185.666	320.872	311.343
																								320.872	9.20635	-4.06139	-0.04564	-12.3555		320.872	-4718.85	-4667.62	-4800.08	-4800.09		320.873	-46.6704	320.873	2.80865	320.873	-6.4386	320.873	185.666	320.873	308.593
																								320.873	9.70635	-2.5504	-0.19386	-14.9555		320.873	-4721.98	-4659.26	-4799.89	-4800.02		320.875	-50.0829	320.875	1.49615	320.875	-6.8136	320.875	185.979	320.875	308.093
																								320.875	10.2064	-2.06688	-0.33467	-15.118		320.875	-4708.5	-4658.33	-4800.32	-4800.31		320.876	-50.8704	320.876	2.9024	320.876	-5.7511	320.876	184.916	320.876	309.468
																								320.876	10.3939	-1.03941	-0.11234	-14.6305		320.876	-4705.37	-4662.97	-4800.55	-4800.35		320.877	-45.8829	320.877	4.12115	320.877	-5.0011	320.877	187.479	320.877	307.343
																								320.877	10.0189	-0.79765	-0.26797	-14.468		320.877	-4705.37	-4677.85	-4800.32	-4800.41		320.878	-50.3454	320.878	4.9649	320.878	-4.31362	320.878	187.541	320.878	308.093
																								320.878	10.5189	-0.43501	-0.20127	-15.2805		320.878	-4699.72	-4672.27	-4799.89	-4800.09		320.88	-45.0954	320.88	5.1524	320.88	-4.93862	320.88	187.354	320.88	307.218
																								320.88	8.83135	0.16938	-0.20127	-17.393		320.88	-4699.72	-4666.69	-4800.25	-4800.36		320.881	-40.1079	320.881	5.62115	320.881	-4.12612	320.881	188.291	320.881	308.968
																								320.881	10.8314	1.07597	-0.17904	-12.0305		320.881	-4693.45	-4676.45	-4799.77	-4800.32		320.882	-42.9954	320.882	7.12114	320.882	-4.18862	320.882	187.604	320.882	307.718
																								320.882	10.7689	1.13641	-0.23833	-13.168		320.882	-4695.33	-4675.52	-4800.25	-4800.24		320.883	-44.3079	320.883	6.18364	320.883	-4.43862	320.883	188.791	320.883	310.218
																								320.883	10.7689	1.01553	-0.20868	-13.3305		320.883	-4690	-4676.45	-4800.38	-4800.31		320.884	-42.2079	320.884	8.71492	320.884	-3.18862	320.884	189.229	320.884	311.968
																								320.884	10.4564	1.74081	-0.28279	-13.6555		320.884	-4690.94	-4686.68	-4800.36	-4800.22		320.886	-40.3704	320.886	9.37117	320.886	-2.62612	320.886	189.541	320.886	310.843
																								320.886	11.2064	1.43861	-0.12716	-10.7305		320.886	-4677.15	-4681.1	-4800.23	-4800.15		320.887	-41.6829	320.887	9.08992	320.887	-3.12612	320.887	190.541	320.887	312.593
																								320.887	12.3314	2.52652	-0.23092	-8.78046		320.887	-4685.62	-4687.14	-4799.96	-4800.22		320.888	-48.2454	320.888	9.37117	320.888	-2.93862	320.888	189.104	320.888	310.093
																								320.888	10.5814	3.37268	-0.11975	-11.7055		320.888	-4681.85	-4684.82	-4800.3	-4800.28		320.889	-45.0954	320.889	9.18367	320.889	-3.87612	320.889	190.791	320.889	311.093
																								320.889	11.3314	2.88916	-0.18645	-10.0805		320.889	-4684.05	-4682.96	-4800.49	-4800.24		320.891	-44.0454	320.891	10.7774	320.891	-1.31362	320.891	189.604	320.891	310.593
																								320.891	11.2689	2.70784	-0.20868	-10.0805		320.891	-4672.45	-4691.32	-4800.44	-4800.28		320.892	-41.9454	320.892	10.4962	320.892	-1.31362	320.892	191.041	320.892	311.968
																								320.892	9.76885	3.13092	-0.2235	-10.0805		320.892	-4671.51	-4689.46	-4800.49	-4800.21		320.893	-38.0079	320.893	12.0899	320.893	-1.18862	320.893	192.479	320.893	314.468
																								320.893	10.7064	3.97707	-0.06787	-6.83046		320.893	-4678.09	-4691.79	-4800.42	-4800.17		320.894	-37.4829	320.894	10.2149	320.894	-1.75112	320.894	192.416	320.894	312.718
																								320.894	10.1439	5.06498	-0.20868	-6.99296		320.894	-4672.13	-4696.9	-4800.46	-4800.42		320.895	-44.5704	320.895	12.1837	320.895	-1.81362	320.895	192.229	320.895	310.218
																								320.895	9.33135	4.09795	-0.33467	-6.01796		320.895	-4670.57	-4692.25	-4800.19	-4800.51		320.897	-42.2079	320.897	12.4649	320.897	-0.81361	320.897	190.979	320.897	312.968
																								320.897	10.0189	5.30674	-0.03081	-2.28046		320.897	-4666.18	-4687.61	-4800.51	-4800.12		320.898	-39.3204	320.898	12.4649	320.898	-0.25111	320.898	193.229	320.898	314.093
																								320.898	10.0814	5.12542	-0.19386	-2.76796		320.898	-4661.16	-4699.69	-4800.3	-4800.19		320.899	-35.1204	320.899	10.9649	320.899	0.93639	320.899	193.354	320.899	317.218
																								320.899	9.14385	6.21333	-0.09751	-1.30546		320.899	-4663.04	-4701.08	-4800.15	-4800.29		320.9	-42.2079	320.9	10.7774	320.9	0.24889	320.9	192.291	320.9	313.593
																								320.9	9.45635	5.85069	-0.17904	-2.28046		320.9	-4660.85	-4690.86	-4800.55	-4799.88		320.902	-41.4204	320.902	11.2462	320.902	0.99889	320.902	192.229	320.902	314.343
																								320.902	9.08135	6.39465	-0.07528	-2.93046		320.902	-4666.81	-4687.14	-4800.61	-4800.09		320.903	-42.2079	320.903	11.7149	320.903	1.06139	320.903	192.666	320.903	314.968
																								320.903	8.51885	6.39465	-0.06787	0.96955		320.903	-4664.61	-4694.11	-4800.15	-4800.14		320.904	-46.9329	320.904	11.9962	320.904	2.93639	320.904	194.541	320.904	312.843
																								320.904	8.89385	6.75729	-0.17904	2.26954		320.904	-4662.1	-4686.21	-4800.21	-4800.29		320.905	-46.1454	320.905	10.4024	320.905	3.31139	320.905	192.104	320.905	315.593
																								320.905	8.58135	7.05949	-0.06046	4.70704		320.905	-4667.12	-4695.04	-4800.85	-4800.38		320.906	-44.5704	320.906	11.2462	320.906	3.74889	320.906	193.416	320.906	315.218
																								320.906	7.83135	7.36168	-0.17904	2.26954		320.906	-4667.75	-4689.93	-4800.57	-4800.07		320.908	-46.4079	320.908	9.55867	320.908	3.81138	320.908	194.229	320.908	314.843
																								320.908	7.95635	7.36168	-0.24574	4.05704		320.908	-4667.43	-4686.21	-4800.76	-4800.28		320.909	-49.5579	320.909	9.18367	320.909	4.43638	320.909	192.916	320.909	312.968
																								320.909	8.39385	8.51004	-0.24574	4.86954		320.909	-4668.37	-4688.54	-4799.96	-4800.12		320.91	-49.5579	320.91	9.27742	320.91	4.31138	320.91	193.291	320.91	314.468
																								320.91	7.08135	7.60344	-0.20127	5.03204		320.91	-4666.49	-4700.62	-4800.74	-4800.34		320.911	-49.0329	320.911	9.65242	320.911	4.93638	320.911	194.541	320.911	315.843
																								320.911	7.76885	9.11443	-0.14198	6.00704		320.911	-4666.81	-4685.75	-4800.3	-4800.14		320.913	-52.7079	320.913	7.49614	320.913	6.1864	320.913	194.416	320.913	316.343
																								320.913	7.70635	9.11443	-0.14198	7.95704		320.913	-4672.45	-4694.58	-4800.68	-4800.18		320.914	-52.4454	320.914	10.4024	320.914	5.7489	320.914	195.979	320.914	318.593
																								320.914	6.83135	9.83971	-0.2235	6.49454		320.914	-4676.84	-4692.72	-4800.91	-4800.18		320.915	-57.9579	320.915	9.93367	320.915	6.0614	320.915	193.666	320.915	315.343
																								320.915	6.20635	9.71883	-0.05305	7.30704		320.915	-4679.03	-4687.61	-4800.7	-4800.05		320.916	-56.1204	320.916	10.7774	320.916	4.93638	320.916	195.541	320.916	315.843
																								320.916	6.01885	10.2023	-0.11975	7.46954		320.916	-4675.27	-4689	-4800.63	-4800.42		320.917	-52.7079	320.917	11.3399	320.917	7.3114	320.917	195.979	320.917	316.968
																								320.917	6.01885	10.8067	-0.16422	9.09454		320.917	-4675.9	-4685.75	-4800.49	-4800.12		320.919	-54.5454	320.919	8.52742	320.919	5.8739	320.919	195.916	320.919	317.343
																								320.919	5.58135	10.565	-0.0901	9.74454		320.919	-4681.85	-4694.11	-4800.59	-4800.08		320.92	-55.0704	320.92	9.74617	320.92	7.1864	320.92	196.666	320.92	316.468
																								320.92	5.70635	10.1419	-0.14939	10.232		320.92	-4684.67	-4690.86	-4800.85	-4799.88		320.921	-60.0579	320.921	9.83992	320.921	6.6239	320.921	196.479	320.921	315.218
																								320.921	5.45635	11.1694	0.02847	8.11954		320.921	-4687.5	-4687.14	-4800.76	-4800.17		320.922	-59.5329	320.922	9.93367	320.922	5.5614	320.922	196.916	320.922	316.218
																								320.922	4.76886	10.5045	-0.28279	9.74454		320.922	-4694.39	-4685.28	-4800.7	-4800.29		320.924	-59.5329	320.924	11.4337	320.924	5.5614	320.924	198.166	320.924	314.468
																								320.924	4.51886	10.565	-0.09751	13.9695		320.924	-4691.57	-4694.11	-4800.8	-4800.08		320.925	-66.0954	320.925	11.8087	320.925	6.5614	320.925	198.291	320.925	317.218
																								320.925	4.08136	10.2023	-0.21609	12.507		320.925	-4690	-4706.2	-4800.27	-4800.38		320.926	-58.4829	320.926	10.1212	320.926	5.7489	320.926	198.041	320.926	318.343
																								320.926	3.33136	8.99355	-0.17904	9.74454		320.926	-4694.08	-4697.83	-4800.7	-4800.15		320.927	-63.9954	320.927	12.3712	320.927	4.93638	320.927	200.041	320.927	317.093
																								320.927	1.58136	9.96058	-0.03823	11.0445		320.927	-4700.35	-4703.41	-4800.68	-4800.12		320.928	-65.0454	320.928	11.3399	320.928	6.3739	320.928	198.729	320.928	316.468
																								320.928	1.95636	11.0485	-0.01599	6.65704		320.928	-4700.04	-4698.3	-4800.57	-4800.21		320.93	-68.1954	320.93	11.3399	320.93	4.49888	320.93	199.791	320.93	316.843
																								320.93	1.20636	12.3177	-0.19386	11.857		320.93	-4706.31	-4709.91	-4800.87	-4800.26		320.931	-65.5704	320.931	12.3712	320.931	5.8114	320.931	200.604	320.931	314.468
																								320.931	1.26886	10.7463	-0.12716	9.58204		320.931	-4699.1	-4713.17	-4800.42	-4800.04		320.932	-64.7829	320.932	10.6837	320.932	5.4989	320.932	200.791	320.932	318.093
																								320.932	-0.60613	12.0155	-0.11975	9.09454		320.932	-4708.19	-4710.38	-4801.56	-4800.34		320.933	-67.1454	320.933	11.4337	320.933	5.3739	320.933	202.479	320.933	315.968
																								320.933	-1.35614	11.8342	-0.14198	8.28204		320.933	-4708.19	-4701.08	-4800.36	-4800.07		320.935	-65.3079	320.935	10.2149	320.935	6.3739	320.935	200.666	320.935	315.343
																								320.935	-2.54364	12.0155	-0.14939	11.6945		320.935	-4709.44	-4711.77	-4801.46	-4800.31		320.936	-67.9329	320.936	11.2462	320.936	5.3739	320.936	202.229	320.936	315.093
																								320.936	-1.73114	12.1364	-0.1568	12.507		320.936	-4712.89	-4717.35	-4800.61	-4800.32		320.937	-67.6704	320.937	11.8087	320.937	6.9364	320.937	200.166	320.937	313.218
																								320.937	-3.35614	12.4386	-0.17163	14.9445		320.937	-4705.99	-4715.96	-4801.16	-4800.36		320.938	-65.0454	320.938	9.93367	320.938	6.0614	320.938	202.979	320.938	315.468
																								320.938	-3.73114	12.1968	-0.29762	10.232		320.938	-4710.38	-4726.18	-4800.66	-4800.32		320.939	-69.5079	320.939	10.6837	320.939	5.3739	320.939	201.229	320.939	315.718
																								320.939	-4.23114	13.8287	-0.11234	11.207		320.939	-4717.91	-4722	-4800.51	-4800.24		320.941	-68.9829	320.941	10.0274	320.941	6.4364	320.941	203.354	320.941	316.468
																								320.941	-3.85614	13.1639	-0.16422	9.09454		320.941	-4715.4	-4722	-4800.91	-4800.22		320.942	-69.7704	320.942	11.9962	320.942	5.6239	320.942	203.791	320.942	314.093
																								320.942	-6.10615	13.1639	-0.19386	10.3945		320.942	-4720.1	-4721.07	-4800.66	-4800.02		320.943	-69.7704	320.943	10.9649	320.943	5.6864	320.943	204.041	320.943	314.343
																								320.943	-6.41865	13.4661	-0.1568	10.882		320.943	-4713.83	-4733.62	-4800.72	-4800.28		320.944	-67.4079	320.944	11.1524	320.944	5.6239	320.944	203.729	320.944	313.343
																								320.944	-6.54365	13.2848	-0.14198	9.41954		320.944	-4714.46	-4729.43	-4800.68	-4800.11		320.945	-66.6204	320.945	11.0587	320.945	6.1239	320.945	203.916	320.945	315.468
																								320.945	-6.35615	13.2848	-0.12716	13.157		320.945	-4714.14	-4730.83	-4800.32	-4800.09		320.947	-66.3579	320.947	10.6837	320.947	6.1864	320.947	204.979	320.947	313.468
																								320.947	-6.85615	12.8617	-0.21609	9.41954		320.947	-4726.37	-4727.11	-4800.57	-4800.35		320.948	-65.3079	320.948	10.1212	320.948	6.1864	320.948	204.916	320.948	314.968
																								320.948	-6.98115	12.5595	-0.19386	11.857		320.948	-4716.97	-4737.33	-4800.85	-4800.29		320.949	-72.1329	320.949	11.6212	320.949	4.87388	320.949	205.416	320.949	312.468
																								320.949	-8.23115	13.3452	-0.16422	10.882		320.949	-4721.35	-4748.02	-4800.68	-4800.36		320.95	-67.6704	320.95	11.6212	320.95	5.1864	320.95	204.916	320.95	311.093
																								320.95	-6.48115	12.8617	-0.17163	11.207		320.95	-4723.24	-4745.7	-4800.53	-4800.46		320.952	-66.6204	320.952	10.8712	320.952	4.62388	320.952	206.541	320.952	314.843
																								320.952	-6.16865	12.9826	-0.27538	8.60704		320.952	-4715.4	-4753.6	-4800.17	-4800.18		320.953	-68.4579	320.953	10.4962	320.953	4.62388	320.953	204.104	320.953	314.968
																								320.953	-6.54365	12.4991	-0.23092	9.25704		320.953	-4721.67	-4754.07	-4800.51	-4800.17		320.954	-65.0454	320.954	8.71492	320.954	2.56139	320.954	205.979	320.954	316.093
																								320.954	-8.60615	13.587	-0.31985	11.532		320.954	-4716.97	-4750.81	-4800.63	-4800.18		320.955	-69.2454	320.955	10.1212	320.955	3.37388	320.955	206.104	320.955	313.843
																								320.955	-6.73115	12.8012	-0.13457	9.09454		320.955	-4713.83	-4760.11	-4800.44	-4800.35		320.956	-66.6204	320.956	8.90242	320.956	2.56139	320.956	204.979	320.956	315.343
																								320.956	-9.23115	13.7078	-0.28279	10.882		320.956	-4715.71	-4761.04	-4800.49	-4800.18		320.958	-71.8704	320.958	8.90242	320.958	3.37388	320.958	205.354	320.958	314.093
																								320.958	-7.66865	12.6804	-0.1568	9.25704		320.958	-4704.74	-4759.18	-4800.19	-4800.14		320.959	-70.0329	320.959	6.46489	320.959	2.87389	320.959	205.541	320.959	316.843
																								320.959	-7.91865	12.6199	-0.11234	8.11954		320.959	-4706.62	-4754.53	-4800.55	-4800.18		320.96	-70.2954	320.96	6.65239	320.96	1.74889	320.96	205.541	320.96	316.968
																								320.96	-9.23115	11.7133	-0.30503	9.41954		320.96	-4709.13	-4760.11	-4801.23	-4800.49		320.961	-67.4079	320.961	5.80865	320.961	1.49889	320.961	204.791	320.961	316.593
																								320.961	-8.48115	13.1639	-0.19386	8.93204		320.961	-4706.31	-4760.57	-4800.38	-4800.32		320.963	-65.0454	320.963	5.1524	320.963	1.43639	320.963	204.541	320.963	320.093
																								320.963	-10.1686	12.9221	-0.24574	8.60704		320.963	-4713.52	-4753.14	-4800.44	-4800.34		320.964	-67.1454	320.964	6.27739	320.964	1.93639	320.964	205.041	320.964	319.343
																								320.964	-8.66865	12.6804	-0.27538	9.90704		320.964	-4701.6	-4752.21	-4800.38	-4800.26		320.965	-68.4579	320.965	5.05865	320.965	1.93639	320.965	204.854	320.965	321.468
																								320.965	-8.73115	12.3177	-0.25315	8.60704		320.965	-4709.44	-4754.07	-4800.99	-4800.26		320.966	-61.1079	320.966	3.55865	320.966	0.31139	320.966	205.916	320.966	325.968
																								320.966	-9.66865	12.2573	-0.25315	8.11954		320.966	-4704.11	-4751.28	-4800.55	-4800.42		320.967	-64.7829	320.967	3.18365	320.967	0.49889	320.967	203.979	320.967	324.843
																								320.967	-10.6061	14.3122	-0.23092	10.3945		320.967	-4707.56	-4755.92	-4800.44	-4800.25		320.969	-67.9329	320.969	2.80865	320.969	-0.81361	320.969	206.104	320.969	323.718
																								320.969	-9.79365	12.7408	-0.19386	7.30704		320.969	-4711.64	-4732.69	-4800.76	-4800.07		320.97	-67.9329	320.97	2.1524	320.97	-0.75111	320.97	203.854	320.97	324.718
																								320.97	-9.54365	13.3452	-0.19386	11.857		320.97	-4703.48	-4750.81	-4800.87	-4800.19		320.971	-70.2954	320.971	1.2149	320.971	-1.06362	320.971	205.041	320.971	325.843
																								320.971	-11.4811	13.2243	-0.1568	11.207		320.971	-4708.81	-4747.09	-4800.68	-4799.94		320.972	-60.8454	320.972	0.27739	320.972	-0.62611	320.972	205.791	320.972	327.718
																								320.972	-11.2936	13.2848	-0.25315	12.3445		320.972	-4705.99	-4739.19	-4800.76	-4800.14		320.974	-67.1454	320.974	-0.00386	320.974	-2.06362	320.974	205.979	320.974	327.968
																								320.974	-9.66865	14.0705	-0.20868	12.182		320.974	-4708.81	-4741.98	-4800.8	-4800.11		320.975	-65.8329	320.975	-0.28511	320.975	-2.06362	320.975	204.541	320.975	328.968
																								320.975	-9.60615	14.9166	-0.14939	10.3945		320.975	-4710.07	-4741.05	-4800.99	-4800.34		320.976	-66.8829	320.976	0.46489	320.976	-3.43861	320.976	206.791	320.976	325.843
																								320.976	-10.1686	15.2793	-0.20868	14.782		320.976	-4708.19	-4743.84	-4800.51	-4800.38		320.977	-68.4579	320.977	-0.28511	320.977	-3.12612	320.977	205.416	320.977	327.968
																								320.977	-9.98115	14.554	-0.20868	11.207		320.977	-4707.25	-4737.33	-4800.66	-4800.15		320.978	-69.5079	320.978	-2.25385	320.978	-3.12612	320.978	206.604	320.978	326.968
																								320.978	-8.85615	13.587	-0.23833	14.132		320.978	-4706.93	-4741.98	-4800.44	-4800.22		320.98	-69.2454	320.98	-0.56636	320.98	-2.50112	320.98	207.041	320.98	328.468
																								320.98	-7.41865	13.1034	-0.24574	15.9195		320.98	-4712.26	-4729.43	-4800.4	-4800.11		320.981	-65.8329	320.981	-2.7226	320.981	-2.43862	320.981	207.229	320.981	329.468
																								320.981	-9.04365	13.4661	-0.28279	11.532		320.981	-4710.38	-4738.73	-4800.7	-4800.21		320.982	-73.1829	320.982	-0.8476	320.982	-3.06361	320.982	207.229	320.982	329.718
																								320.982	-9.79365	14.0705	-0.29762	12.832		320.982	-4714.14	-4739.19	-4800.66	-4800.17		320.983	-68.9829	320.983	0.37114	320.983	-3.18862	320.983	206.541	320.983	330.218
																								320.983	-9.85615	13.8287	-0.29762	16.082		320.983	-4710.38	-4735.48	-4800.61	-4800.31		320.985	-72.3954	320.985	-0.56636	320.985	-2.87612	320.985	207.604	320.985	331.343
																								320.985	-9.54365	13.8287	-0.16422	13.157		320.985	-4708.5	-4745.7	-4800.23	-4800.24		320.986	-71.8704	320.986	-0.28511	320.986	-3.31361	320.986	207.666	320.986	330.843
																								320.986	-9.29365	13.2848	-0.26797	14.9445		320.986	-4706.93	-4748.95	-4800.72	-4799.87		320.987	-72.6579	320.987	-1.12885	320.987	-3.75112	320.987	207.479	320.987	333.843
																								320.987	-10.4811	13.5265	-0.14939	12.0195		320.987	-4713.52	-4737.33	-4800.34	-4800.22		320.988	-75.2829	320.988	-2.25385	320.988	-4.12612	320.988	206.979	320.988	334.218
																								320.988	-9.66865	12.9826	-0.25315	16.2445		320.988	-4714.14	-4740.59	-4800.49	-4800.22		320.989	-73.9704	320.989	-1.31635	320.989	-3.93861	320.989	207.354	320.989	330.468
																								320.989	-9.73115	13.4056	-0.17163	17.5445		320.989	-4710.38	-4744.77	-4800.53	-4800.14		320.991	-77.9079	320.991	-1.4101	320.991	-3.81362	320.991	206.416	320.991	330.968
																								320.991	-9.54365	12.4386	-0.26797	17.382		320.991	-4713.2	-4741.52	-4800.15	-4800.12		320.992	-75.0204	320.992	-1.5976	320.992	-4.31362	320.992	206.979	320.992	334.343
																								320.992	-9.48115	12.1968	-0.11975	20.307		320.992	-4712.26	-4744.31	-4800.93	-4800.18		320.993	-70.0329	320.993	-0.37886	320.993	-3.75112	320.993	206.854	320.993	334.218
																								320.993	-9.66865	13.043	-0.23833	15.757		320.993	-4710.7	-4735.01	-4800.76	-4800.04		320.994	-71.8704	320.994	-0.94135	320.994	-4.31362	320.994	206.416	320.994	334.218
																								320.994	-8.60615	12.8012	-0.13457	19.007		320.994	-4713.2	-4731.76	-4800.82	-4800.22		320.996	-75.2829	320.996	0.27739	320.996	-3.81362	320.996	205.104	320.996	333.968
																								320.996	-8.48115	12.1968	-0.29762	21.4445		320.996	-4719.16	-4735.48	-4800.38	-4800.14		320.997	-67.9329	320.997	2.05865	320.997	-3.37612	320.997	205.979	320.997	333.718
																								320.997	-7.79365	12.1968	-0.23092	22.257		320.997	-4710.38	-4741.98	-4800.53	-4800.41		320.998	-67.6704	320.998	1.5899	320.998	-3.31361	320.998	205.104	320.998	334.343
																								320.998	-6.29365	11.8947	-0.17163	22.257		320.998	-4716.97	-4739.66	-4800.46	-4800.18		320.999	-66.3579	320.999	0.37114	320.999	-2.93862	320.999	205.166	320.999	335.468
																								320.999	-7.41865	11.8947	-0.26056	19.8195		320.999	-4714.46	-4738.26	-4800.85	-4800.31		321	-66.3579	321	1.30865	321	-3.62611	321	205.041	321	335.718
																								321	-6.98115	11.1694	-0.23092	24.857		321	-4717.59	-4733.62	-4800.59	-4800.35		321.002	-66.6204	321.002	1.0274	321.002	-3.75112	321.002	204.479	321.002	334.718
																								321.002	-6.73115	11.4111	-0.21609	22.582		321.002	-4712.26	-4740.12	-4800.7	-4800.01		321.003	-63.7329	321.003	1.49615	321.003	-4.00112	321.003	203.979	321.003	333.718
																								321.003	-5.98115	11.4111	-0.26797	23.3945		321.003	-4714.46	-4740.12	-4800.8	-4800.38		321.004	-66.8829	321.004	3.2774	321.004	-2.68861	321.004	203.604	321.004	337.468
																								321.004	-3.41864	10.8067	-0.12716	23.232		321.004	-4716.34	-4746.16	-4800.66	-4799.92		321.005	-63.7329	321.005	0.8399	321.005	-3.00111	321.005	204.479	321.005	334.718
																								321.005	-5.54365	10.565	-0.24574	27.9445		321.005	-4723.86	-4749.88	-4800.7	-4800.25		321.007	-60.8454	321.007	1.87115	321.007	-3.62611	321.007	204.729	321.007	333.843
																								321.007	-3.79364	10.7463	-0.26056	26.482		321.007	-4723.55	-4730.36	-4800.36	-4800.08		321.008	-61.8954	321.008	-0.28511	321.008	-3.68862	321.008	203.604	321.008	335.218
																								321.008	-3.85614	10.6859	-0.24574	25.832		321.008	-4729.19	-4734.08	-4800.74	-4800.35		321.009	-62.9454	321.009	0.93365	321.009	-3.68862	321.009	203.729	321.009	334.468
																								321.009	-2.79364	10.565	-0.26797	25.6695		321.009	-4724.8	-4738.26	-4800.34	-4800.14		321.01	-62.6829	321.01	0.93365	321.01	-3.56362	321.01	202.416	321.01	331.843
																								321.01	-2.66864	10.565	-0.11234	29.732		321.01	-4728.25	-4741.05	-4800.21	-4800.31		321.011	-59.0079	321.011	-0.8476	321.011	-2.93862	321.011	202.791	321.011	334.093
																								321.011	-3.60614	10.1419	-0.13457	26.157		321.011	-4732.01	-4746.16	-4800.61	-4800.21		321.013	-60.5829	321.013	0.37114	321.013	-2.37612	321.013	203.291	321.013	334.968
																								321.013	-1.66864	11.7133	-0.13457	28.107		321.013	-4735.46	-4743.38	-4799.89	-4800.21		321.014	-59.2704	321.014	-0.56636	321.014	-2.87612	321.014	202.041	321.014	335.593
																								321.014	-1.85614	11.532	-0.0901	26.9695		321.014	-4740.16	-4732.69	-4800.44	-4800.12		321.015	-54.8079	321.015	-0.66011	321.015	-2.68861	321.015	201.791	321.015	334.343
																								321.015	-1.41864	10.3232	-0.29762	29.2445		321.015	-4741.42	-4727.11	-4799.96	-4800.26		321.016	-56.6454	321.016	0.27739	321.016	-3.81362	321.016	200.541	321.016	331.593
																								321.016	-1.29364	11.1089	0.00624	31.8445		321.016	-4741.73	-4740.12	-4800.8	-4800.45		321.018	-50.6079	321.018	-0.00386	321.018	-2.31362	321.018	199.791	321.018	333.468
																								321.018	-1.29364	10.5045	-0.18645	32.1695		321.018	-4749.26	-4737.33	-4800.23	-4800.28		321.019	-50.0829	321.019	-1.5976	321.019	-3.00111	321.019	201.229	321.019	336.093
																								321.019	-0.54363	11.0485	-0.0901	32.8195		321.019	-4747.69	-4735.94	-4800.4	-4800.24		321.02	-55.5954	321.02	-0.47261	321.02	-2.43862	321.02	200.041	321.02	332.718
																								321.02	-0.41863	10.6254	-0.21609	32.657		321.02	-4755.21	-4737.33	-4800.42	-4800.14		321.021	-50.3454	321.021	-2.06635	321.021	-3.06361	321.021	198.541	321.021	333.843
																								321.021	0.95637	10.565	-0.2235	33.632		321.021	-4753.02	-4739.19	-4800.74	-4800.36		321.022	-50.6079	321.022	-0.00386	321.022	-2.37612	321.022	198.229	321.022	332.843
																								321.022	0.76887	11.2903	-0.23092	32.007		321.022	-4760.23	-4747.09	-4800.61	-4800.32		321.024	-51.3954	321.024	1.12115	321.024	-1.18862	321.024	197.041	321.024	332.343
																								321.024	0.76887	10.0815	-0.11975	37.857		321.024	-4757.41	-4736.4	-4800.7	-4800.26		321.025	-49.0329	321.025	-0.00386	321.025	-1.75112	321.025	198.291	321.025	336.343
																								321.025	0.76887	11.1694	-0.07528	35.257		321.025	-4766.5	-4744.31	-4800.59	-4800.11		321.026	-49.0329	321.026	-0.47261	321.026	0.06139	321.026	197.104	321.026	335.718
																								321.026	1.76886	10.9881	-0.05305	32.332		321.026	-4760.86	-4736.87	-4800.46	-4800.21		321.027	-44.5704	321.027	0.18364	321.027	-1.87612	321.027	196.979	321.027	336.343
																								321.027	-0.04363	10.1419	0.01365	32.657		321.027	-4769.63	-4735.01	-4800.36	-4800.48		321.029	-49.2954	321.029	0.27739	321.029	-0.75111	321.029	198.229	321.029	334.343
																								321.029	1.51886	10.0815	-0.17163	34.932		321.029	-4772.14	-4733.62	-4800.55	-4800.36		321.03	-48.2454	321.03	0.55864	321.03	-0.56361	321.03	196.541	321.03	334.343
																								321.03	0.51887	11.1089	-0.01599	33.957		321.03	-4773.4	-4733.62	-4800.87	-4800.42		321.031	-52.4454	321.031	-0.09761	321.031	0.56139	321.031	197.479	321.031	333.718
																								321.031	2.89386	9.71883	-0.09751	35.7445		321.031	-4769.01	-4735.01	-4800.36	-4800.39		321.032	-48.7704	321.032	-0.37886	321.032	0.31139	321.032	195.979	321.032	334.968
																								321.032	1.51886	9.47707	-0.09751	34.282		321.032	-4779.04	-4733.15	-4800.3	-4800.17		321.033	-45.8829	321.033	-0.37886	321.033	0.12389	321.033	196.791	321.033	334.218
																								321.033	2.39386	9.96058	-0.14198	33.632		321.033	-4784.37	-4732.22	-4800.32	-4800.24		321.035	-46.4079	321.035	-1.2226	321.035	1.31139	321.035	195.416	321.035	333.718
																								321.035	3.33136	9.77927	-0.04564	32.657		321.035	-4780.92	-4726.18	-4800.17	-4800.52		321.036	-55.0704	321.036	-1.12885	321.036	0.49889	321.036	195.666	321.036	334.218
																								321.036	3.01886	9.41663	-0.04564	31.8445		321.036	-4787.82	-4728.04	-4800.66	-4800.24		321.037	-49.0329	321.037	0.18364	321.037	1.06139	321.037	195.229	321.037	332.093
																								321.037	4.58136	9.05399	-0.03081	34.282		321.037	-4784.05	-4723.39	-4800.3	-4800.31		321.038	-53.4954	321.038	-2.06635	321.038	0.62389	321.038	195.354	321.038	332.343
																								321.038	5.58135	9.17487	-0.08269	32.8195		321.038	-4784.68	-4726.18	-4800.19	-4800.34		321.039	-56.9079	321.039	-0.09761	321.039	0.93639	321.039	195.291	321.039	334.843
																								321.039	5.64385	8.51004	-0.03823	30.8695		321.039	-4786.88	-4721.53	-4800.36	-4800.35		321.041	-55.3329	321.041	-2.06635	321.041	0.43639	321.041	193.979	321.041	331.218
																								321.041	5.58135	9.59795	-0.16422	32.4945		321.041	-4793.77	-4714.56	-4800.57	-4800.49		321.042	-58.2204	321.042	-0.09761	321.042	0.68639	321.042	193.229	321.042	332.343
																								321.042	6.01885	8.81223	-0.16422	32.4945		321.042	-4794.71	-4716.42	-4800.74	-4800.36		321.043	-61.3704	321.043	-3.2851	321.043	1.12389	321.043	193.166	321.043	332.968
																								321.043	5.26885	7.543	-0.1568	36.882		321.043	-4794.4	-4718.28	-4800.04	-4800.46		321.044	-59.5329	321.044	-2.62885	321.044	1.18639	321.044	193.416	321.044	334.593
																								321.044	5.51885	7.60344	0.05812	32.1695		321.044	-4799.73	-4715.03	-4800.46	-4800.11		321.046	-53.2329	321.046	-3.8476	321.046	1.37389	321.046	192.854	321.046	333.718
																								321.046	6.76885	8.38916	-0.08269	33.7945		321.046	-4795.03	-4713.17	-4800.36	-4800.38		321.047	-64.5204	321.047	-4.2226	321.047	0.87389	321.047	192.729	321.047	334.093
																								321.047	6.14385	7.30124	-0.11975	34.932		321.047	-4803.18	-4714.1	-4800.46	-4800.36		321.048	-61.3704	321.048	-4.12885	321.048	0.68639	321.048	190.729	321.048	333.843
																								321.048	6.89385	7.42212	-0.09751	32.4945		321.048	-4810.39	-4710.38	-4800.59	-4800.38		321.049	-65.8329	321.049	-5.44135	321.049	-0.75111	321.049	191.291	321.049	334.343
																								321.049	7.39385	6.87817	-0.05305	32.982		321.049	-4802.24	-4710.38	-4800.32	-4800.38		321.05	-69.2454	321.05	-5.25385	321.05	1.62389	321.05	191.166	321.05	333.718
																								321.05	6.83135	6.51553	-0.10493	34.282		321.05	-4806	-4710.84	-4800.25	-4800.17		321.052	-65.5704	321.052	-6.00386	321.052	1.37389	321.052	189.916	321.052	335.968
																								321.052	5.33135	5.97157	-0.07528	31.682		321.052	-4803.49	-4709.45	-4800.42	-4800.09		321.053	-67.4079	321.053	-5.3476	321.053	1.18639	321.053	189.604	321.053	332.718
																								321.053	7.45635	5.79025	-0.08269	30.382		321.053	-4807.25	-4708.98	-4800.08	-4800.36		321.054	-65.5704	321.054	-7.97258	321.054	1.68639	321.054	188.541	321.054	336.593
																								321.054	7.58135	5.66938	0.01365	29.2445		321.054	-4811.64	-4710.38	-4800.51	-4800.08		321.055	-65.5704	321.055	-7.69133	321.055	0.56139	321.055	188.229	321.055	335.093
																								321.055	6.01885	5.60894	-0.06046	30.707		321.055	-4820.42	-4714.56	-4800.36	-4800.32		321.057	-70.0329	321.057	-7.97258	321.057	2.87389	321.057	187.604	321.057	333.968
																								321.057	6.89385	5.00454	-0.09751	31.357		321.057	-4809.13	-4725.25	-4800.38	-4800.22		321.058	-69.5079	321.058	-8.34758	321.058	2.37389	321.058	187.604	321.058	335.218
																								321.058	7.45635	4.46059	-0.06787	31.5195		321.058	-4821.67	-4717.35	-4800.44	-4800.29		321.059	-68.9829	321.059	-9.09758	321.059	3.18639	321.059	187.104	321.059	336.343
																								321.059	7.01885	4.33971	-0.17163	28.432		321.059	-4813.52	-4717.81	-4800.53	-4800.18		321.06	-69.2454	321.06	-10.5038	321.06	1.31139	321.06	187.104	321.06	335.593
																								321.06	7.83135	4.27927	-0.00117	30.057		321.06	-4820.73	-4722.46	-4800.72	-4800.25		321.061	-75.2829	321.061	-10.0351	321.061	1.74889	321.061	186.666	321.061	335.468
																								321.061	9.01885	3.07048	-0.11975	30.057		321.061	-4826.06	-4712.24	-4800	-4800.48		321.063	-67.6704	321.063	-10.6913	321.063	1.87389	321.063	185.479	321.063	334.718
																								321.063	8.01885	3.2518	0.02847	32.007		321.063	-4815.09	-4718.28	-4800.53	-4800.28		321.064	-70.8204	321.064	-10.3163	321.064	2.68639	321.064	185.479	321.064	334.593
																								321.064	9.33135	2.28477	-0.00117	29.732		321.064	-4813.84	-4730.36	-4800.42	-4800.18		321.065	-70.8204	321.065	-12.3788	321.065	2.68639	321.065	184.416	321.065	338.968
																								321.065	8.64385	2.76828	-0.06787	29.8945		321.065	-4819.17	-4729.43	-4799.34	-4800.19		321.066	-67.6704	321.066	-11.6288	321.066	2.37389	321.066	185.229	321.066	337.968
																								321.066	9.76885	1.61993	-0.06046	28.432		321.066	-4827	-4724.32	-4799.72	-4800.14		321.068	-62.1579	321.068	-12.8476	321.068	2.62389	321.068	183.729	321.068	338.468
																								321.068	8.20635	3.01004	-0.05305	30.5445		321.068	-4817.6	-4735.48	-4800.21	-4800.21		321.069	-67.4079	321.069	-12.4726	321.069	2.06139	321.069	183.604	321.069	337.218
																								321.069	9.08135	1.74081	-0.13457	29.2445		321.069	-4821.67	-4735.01	-4800.21	-4800.12		321.07	-67.6704	321.07	-11.5351	321.07	2.81139	321.07	182.479	321.07	337.468
																								321.07	9.20635	2.40564	-0.08269	31.357		321.07	-4816.97	-4738.26	-4800.42	-4800.41		321.071	-70.2954	321.071	-13.5038	321.071	2.93639	321.071	183.229	321.071	341.843
																								321.071	10.0814	2.6474	-0.07528	31.682		321.071	-4816.97	-4745.7	-4800.02	-4800.09		321.072	-60.5829	321.072	-14.8163	321.072	2.68639	321.072	182.604	321.072	338.468
																								321.072	8.01885	2.3452	-0.07528	30.057		321.072	-4815.09	-4745.7	-4800.36	-4800.04		321.074	-65.3079	321.074	-15.1913	321.074	1.99889	321.074	182.791	321.074	340.218
																								321.074	9.89385	1.80125	-0.12716	34.607		321.074	-4814.78	-4752.67	-4800.25	-4800.35		321.075	-67.6704	321.075	-13.4101	321.075	1.62389	321.075	182.291	321.075	338.968
																								321.075	10.2689	1.86169	-0.23092	34.1195		321.075	-4816.97	-4753.14	-4800.04	-4800.22		321.076	-65.0454	321.076	-14.1601	321.076	1.18639	321.076	182.229	321.076	339.218
																								321.076	9.14385	2.88916	-0.14198	33.7945		321.076	-4808.51	-4757.32	-4800.3	-4800.26		321.077	-68.4579	321.077	-12.4726	321.077	1.49889	321.077	181.479	321.077	338.593
																								321.077	9.76885	1.98257	-0.03823	33.7945		321.077	-4807.88	-4761.04	-4800	-4800.04		321.079	-68.1954	321.079	-15.1913	321.079	0.43639	321.079	182.291	321.079	340.718
																								321.079	9.58135	2.52652	-0.05305	36.0695		321.079	-4805.37	-4761.97	-4800.15	-4799.92		321.08	-70.8204	321.08	-13.9726	321.08	0.06139	321.08	182.541	321.08	339.843
																								321.08	10.5814	1.80125	-0.0901	33.4695		321.08	-4805.06	-4766.61	-4800.08	-4800.05		321.081	-73.1829	321.081	-15.3788	321.081	-0.37611	321.081	181.604	321.081	340.593
																								321.081	9.70635	1.98257	-0.00858	33.307		321.081	-4800.36	-4772.19	-4799.96	-4799.99		321.082	-72.3954	321.082	-13.8788	321.082	-1.25112	321.082	181.416	321.082	339.218
																								321.082	8.70635	2.46608	-0.04564	30.2195		321.082	-4808.51	-4769.87	-4800.27	-4799.94		321.083	-72.1329	321.083	-14.3476	321.083	-0.12611	321.083	181.916	321.083	339.093
																								321.083	10.0814	3.49356	-0.04564	31.357		321.083	-4801.3	-4788.92	-4800.06	-4800.18		321.085	-76.3329	321.085	-13.9726	321.085	-0.56361	321.085	182.541	321.085	337.968
																								321.085	9.58135	3.37268	-0.01599	33.1445		321.085	-4804.75	-4785.67	-4800.25	-4800.18		321.086	-75.0204	321.086	-14.5351	321.086	0.74889	321.086	182.854	321.086	340.468
																								321.086	10.9564	3.43312	-0.14198	38.0195		321.086	-4797.22	-4781.95	-4799.89	-4800.15		321.087	-77.9079	321.087	-14.6288	321.087	0.56139	321.087	182.791	321.087	339.218
																								321.087	11.3314	3.19136	-0.01599	35.4195		321.087	-4802.86	-4791.25	-4800.13	-4800.32		321.088	-72.9204	321.088	-12.0976	321.088	0.24889	321.088	182.979	321.088	338.593
																								321.088	12.3314	3.85619	-0.12716	33.4695		321.088	-4802.55	-4794.03	-4800.13	-4800.24		321.09	-73.9704	321.09	-13.5976	321.09	-0.37611	321.09	182.791	321.09	337.718
																								321.09	13.0814	3.73531	-0.23833	38.0195		321.09	-4797.22	-4801.93	-4800.23	-4800.09		321.091	-76.8579	321.091	-12.9413	321.091	0.87389	321.091	182.104	321.091	338.093
																								321.091	12.6439	2.70784	-0.11975	36.0695		321.091	-4796.91	-4810.76	-4799.36	-4800.05		321.092	-74.7579	321.092	-14.1601	321.092	0.12389	321.092	182.979	321.092	338.968
																								321.092	13.0189	3.19136	-0.03081	36.232		321.092	-4790.64	-4807.05	-4799.34	-4800.39		321.093	-77.1204	321.093	-14.1601	321.093	-0.00111	321.093	183.604	321.093	337.593
																								321.093	14.4564	2.22433	0.03589	35.4195		321.093	-4798.16	-4805.65	-4800.4	-4800.19		321.094	-75.0204	321.094	-15.4726	321.094	0.24889	321.094	182.541	321.094	340.468
																								321.094	15.5814	2.76828	-0.04564	35.7445		321.094	-4791.26	-4807.05	-4800.13	-4800.15		321.096	-79.4829	321.096	-13.9726	321.096	-0.00111	321.096	183.291	321.096	338.343
																								321.096	14.2064	3.37268	0.05812	39.3195		321.096	-4793.77	-4812.62	-4800.06	-4800.11		321.097	-75.5454	321.097	-14.4413	321.097	0.37389	321.097	182.791	321.097	335.593
																								321.097	14.5814	3.07048	0.01365	37.532		321.097	-4788.44	-4814.48	-4799.87	-4800.05		321.098	-73.1829	321.098	-16.8788	321.098	0.74889	321.098	184.354	321.098	341.968
																								321.098	15.7689	2.76828	-0.07528	40.2945		321.098	-4787.82	-4813.09	-4800.11	-4800.29		321.099	-78.1704	321.099	-15.6601	321.099	1.18639	321.099	183.604	321.099	340.468
																								321.099	16.5814	3.37268	0.00624	38.0195		321.099	-4779.98	-4806.12	-4800.08	-4800.07		321.101	-77.3829	321.101	-16.9726	321.101	0.87389	321.101	184.479	321.101	340.468
																								321.101	16.1439	4.15839	-0.12716	35.582		321.101	-4785.94	-4814.95	-4800.06	-4800.12		321.102	-72.9204	321.102	-15.4726	321.102	0.81139	321.102	183.854	321.102	340.843
																								321.102	17.8314	4.03751	-0.03081	38.507		321.102	-4789.7	-4810.3	-4799.96	-4799.98		321.103	-77.3829	321.103	-16.2226	321.103	0.49889	321.103	182.229	321.103	339.718
																								321.103	16.3314	3.97707	-0.13457	37.857		321.103	-4783.43	-4823.78	-4800.23	-4800.36		321.104	-74.7579	321.104	-18.4726	321.104	1.06139	321.104	183.729	321.104	343.718
																								321.104	17.4564	3.31224	-0.04564	39.3195		321.104	-4783.74	-4829.35	-4799.85	-4800.12		321.105	-73.4454	321.105	-17.8163	321.105	2.62389	321.105	183.979	321.105	342.843
																								321.105	20.2689	4.52103	-0.00117	37.6945		321.105	-4790.01	-4825.17	-4800.23	-4800.18		321.107	-73.9704	321.107	-18.9413	321.107	1.49889	321.107	184.416	321.107	342.468
																								321.107	19.5814	3.85619	-0.03081	34.7695		321.107	-4786.56	-4832.14	-4799.66	-4800.21		321.108	-75.5454	321.108	-18.6601	321.108	1.87389	321.108	183.604	321.108	341.343
																								321.108	20.7689	5.48806	-0.09751	34.7695		321.108	-4785.31	-4834.93	-4800.15	-4800.32		321.109	-79.7454	321.109	-18.6601	321.109	1.43639	321.109	184.666	321.109	343.968
																								321.109	20.8939	5.48806	-0.03081	37.857		321.109	-4786.25	-4844.23	-4799.85	-4800.11		321.11	-76.0704	321.11	-19.1288	321.11	2.12389	321.11	185.229	321.11	341.593
																								321.11	22.2689	6.33421	-0.11234	32.657		321.11	-4779.04	-4836.79	-4799.81	-4800.11		321.112	-76.8579	321.112	-19.9726	321.112	3.24889	321.112	185.041	321.112	342.968
																								321.112	23.3314	7.11993	-0.09751	31.032		321.112	-4781.55	-4840.51	-4799.3	-4800.14		321.113	-71.0829	321.113	-19.5976	321.113	3.24889	321.113	185.041	321.113	345.468
																								321.113	23.2689	7.18036	-0.06787	28.107		321.113	-4782.17	-4824.24	-4800.15	-4799.99		321.114	-71.3454	321.114	-19.5976	321.114	2.93639	321.114	184.354	321.114	344.218
																								321.114	23.6439	8.20784	-0.08269	30.382		321.114	-4783.43	-4837.26	-4800.68	-4800.31		321.115	-73.7079	321.115	-19.3163	321.115	2.62389	321.115	184.604	321.115	341.218
																								321.115	23.4564	8.57047	0.02847	27.132		321.115	-4789.07	-4838.18	-4800.11	-4800.11		321.116	-70.8204	321.116	-19.2226	321.116	2.56139	321.116	185.416	321.116	343.718
																								321.116	25.0189	8.32872	-0.06787	28.9195		321.116	-4785.62	-4839.11	-4800.36	-4800.12		321.118	-75.8079	321.118	-18.1913	321.118	2.24889	321.118	186.041	321.118	343.593
																								321.118	23.8939	8.75179	-0.10493	25.182		321.118	-4784.99	-4835.86	-4799.43	-4800.08		321.119	-65.8329	321.119	-18.4726	321.119	2.74888	321.119	186.854	321.119	345.593
																								321.119	24.8939	9.53751	-0.11975	23.557		321.119	-4787.82	-4843.3	-4799.94	-4800.36		321.12	-67.1454	321.12	-20.1601	321.12	2.37389	321.12	187.291	321.12	346.593
																								321.12	26.2064	9.90015	-0.04564	22.907		321.12	-4791.58	-4835.86	-4800.06	-4800.08		321.121	-64.5204	321.121	-18.3788	321.121	2.87389	321.121	186.166	321.121	345.218
																								321.121	26.0814	10.7463	-0.00858	20.4695		321.121	-4789.38	-4833.54	-4799.91	-4800.17		321.123	-64.7829	321.123	-18.5663	321.123	1.87389	321.123	187.854	321.123	345.843
																								321.123	23.3939	11.2298	0.05812	19.657		321.123	-4792.52	-4832.14	-4800.06	-4800.12		321.124	-66.0954	321.124	-18.0038	321.124	2.06139	321.124	187.416	321.124	345.968
																								321.124	25.3939	10.8067	-0.08269	14.782		321.124	-4789.38	-4838.65	-4799.7	-4799.85		321.125	-61.6329	321.125	-18.4726	321.125	3.12389	321.125	188.666	321.125	348.468
																								321.125	25.0189	11.9551	-0.06787	15.432		321.125	-4794.71	-4832.61	-4800.06	-4800.02		321.126	-61.3704	321.126	-19.1288	321.126	3.18639	321.126	188.791	321.126	351.343
																								321.126	25.8314	12.4386	-0.01599	12.9945		321.126	-4797.22	-4827.5	-4800.06	-4800.01		321.127	-54.8079	321.127	-19.5976	321.127	2.24889	321.127	188.666	321.127	348.093
																								321.127	24.6439	13.6474	-0.04564	14.457		321.127	-4799.1	-4827.03	-4799.98	-4800.12		321.129	-56.1204	321.129	-18.0976	321.129	1.49889	321.129	190.041	321.129	347.593
																								321.129	25.4564	12.5595	-0.27538	12.832		321.129	-4800.04	-4827.96	-4800.15	-4800.24		321.13	-55.8579	321.13	-19.7851	321.13	1.87389	321.13	190.479	321.13	348.468
																								321.13	24.5814	12.7408	0.01365	10.882		321.13	-4800.04	-4834	-4800.08	-4800.04		321.131	-50.6079	321.131	-18.5663	321.131	2.74888	321.131	192.104	321.131	347.843
																								321.131	25.5814	13.7078	-0.11975	10.0695		321.131	-4797.53	-4835.86	-4799.49	-4800.01		321.132	-46.9329	321.132	-18.0976	321.132	2.18639	321.132	192.291	321.132	349.468
																								321.132	26.6439	13.5265	-0.06046	11.532		321.132	-4805.69	-4826.57	-4800.3	-4800.09		321.134	-51.3954	321.134	-19.4101	321.134	2.18639	321.134	193.354	321.134	349.718
																								321.134	27.1439	14.3122	-0.14939	8.44454		321.134	-4801.3	-4850.73	-4799.98	-4800.11		321.135	-44.3079	321.135	-18.5663	321.135	0.87389	321.135	193.604	321.135	348.468
																								321.135	26.5814	13.1639	-0.06046	7.95704		321.135	-4816.66	-4837.72	-4800.13	-4800.15		321.136	-49.2954	321.136	-17.7226	321.136	1.37389	321.136	194.541	321.136	346.968
																								321.136	25.9564	15.0375	-0.0901	9.74454		321.136	-4813.84	-4839.11	-4799.7	-4800.24		321.137	-46.1454	321.137	-15.8476	321.137	1.62389	321.137	195.291	321.137	348.843
																								321.137	26.0189	13.8287	-0.12716	3.89454		321.137	-4810.07	-4845.62	-4799.91	-4799.94		321.138	-47.7204	321.138	-18.2851	321.138	1.56139	321.138	196.604	321.138	348.968
																								321.138	26.7064	14.0705	-0.13457	7.79454		321.138	-4809.13	-4859.1	-4799.96	-4800.02		321.14	-42.4704	321.14	-15.8476	321.14	2.37389	321.14	196.916	321.14	348.468
																								321.14	25.9564	14.1309	-0.10493	9.58204		321.14	-4821.99	-4851.2	-4799.77	-4799.95		321.141	-42.4704	321.141	-18.0038	321.141	0.62389	321.141	197.854	321.141	349.968
																								321.141	26.0189	14.9166	-0.12716	8.60704		321.141	-4818.85	-4849.34	-4800.23	-4800.24		321.142	-44.8329	321.142	-16.0351	321.142	0.99889	321.142	197.791	321.142	347.468
																								321.142	25.8939	14.9771	-0.24574	9.09454		321.142	-4818.85	-4848.41	-4799.62	-4799.89		321.143	-44.3079	321.143	-15.8476	321.143	2.06139	321.143	198.854	321.143	347.343
																								321.143	26.1439	14.4331	-0.0901	12.182		321.143	-4824.5	-4858.17	-4799.98	-4800.14		321.144	-40.8954	321.144	-16.3163	321.144	0.74889	321.144	200.104	321.144	348.343
																								321.144	25.6439	15.1584	-0.20127	11.0445		321.144	-4819.79	-4853.52	-4799.11	-4800.07		321.146	-38.2704	321.146	-16.5038	321.146	1.49889	321.146	199.416	321.146	347.468
																								321.146	25.7689	15.4606	-0.04564	12.507		321.146	-4826.38	-4860.49	-4799.98	-4800.08		321.147	-37.7454	321.147	-18.0976	321.147	0.49889	321.147	200.666	321.147	346.843
																								321.147	25.0814	15.0375	-0.10493	11.207		321.147	-4827.63	-4855.85	-4800.72	-4800.29		321.148	-38.7954	321.148	-14.3476	321.148	0.43639	321.148	200.916	321.148	347.218
																								321.148	24.8939	15.6419	-0.14198	13.157		321.148	-4823.56	-4855.38	-4799.64	-4800.02		321.149	-35.6454	321.149	-14.8163	321.149	-0.81361	321.149	200.541	321.149	348.343
																								321.149	24.2064	15.6419	0.06553	13.9695		321.149	-4819.79	-4864.21	-4800.3	-4800.25		321.151	-39.3204	321.151	-14.3476	321.151	0.62389	321.151	201.416	321.151	347.593
																								321.151	23.8939	15.1584	-0.05305	12.507		321.151	-4824.81	-4867.93	-4799.81	-4800.02		321.152	-32.2329	321.152	-14.5351	321.152	0.93639	321.152	201.291	321.152	347.718
																								321.152	24.6439	15.521	-0.10493	10.7195		321.152	-4823.24	-4868.86	-4799.94	-4800.01		321.153	-31.9704	321.153	-14.3476	321.153	-0.68861	321.153	202.604	321.153	347.843
																								321.153	23.7064	15.4002	-0.1568	9.09454		321.153	-4828.26	-4852.13	-4799.98	-4800.15		321.154	-30.1329	321.154	-13.1288	321.154	-0.18861	321.154	201.666	321.154	346.218
																								321.154	24.5189	16.6089	-0.04564	8.11954		321.154	-4821.36	-4859.56	-4800.15	-4800.02		321.155	-33.5454	321.155	-12.0976	321.155	-0.93861	321.155	204.041	321.155	347.593
																								321.155	22.4564	16.1254	-0.10493	9.09454		321.155	-4825.75	-4866.07	-4800.4	-4800.21		321.157	-33.8079	321.157	-13.1288	321.157	-0.12611	321.157	203.104	321.157	344.843
																								321.157	24.8939	16.3672	-0.12716	10.7195		321.157	-4823.24	-4867	-4799.96	-4800.14		321.158	-34.0704	321.158	-12.0038	321.158	-0.75111	321.158	204.791	321.158	346.968
																								321.158	24.5814	16.1254	-0.14939	11.3695		321.158	-4821.05	-4870.72	-4800.02	-4800.21		321.159	-32.7579	321.159	-13.5976	321.159	-0.62611	321.159	203.416	321.159	348.093
																								321.159	25.2064	16.3672	-0.17904	10.0695		321.159	-4816.03	-4861.42	-4799.94	-4800.29		321.16	-31.9704	321.16	-12.6601	321.16	-1.50112	321.16	205.479	321.16	347.593
																								321.16	24.3939	16.7298	-0.07528	6.16954		321.16	-4817.29	-4859.1	-4799.89	-4800.17		321.162	-28.8204	321.162	-10.7851	321.162	-2.18862	321.162	204.854	321.162	345.718
																								321.162	25.1439	16.065	-0.03081	7.46954		321.162	-4818.85	-4848.41	-4799.94	-4800.14		321.163	-25.1454	321.163	-9.47258	321.163	-2.87612	321.163	205.291	321.163	343.093
																								321.163	24.0189	16.065	-0.04564	6.98204		321.163	-4815.4	-4871.65	-4800.19	-4800.11		321.164	-30.9204	321.164	-9.75383	321.164	-1.93862	321.164	205.104	321.164	344.093
																								321.164	25.0814	15.5815	-0.11975	8.11954		321.164	-4813.21	-4876.29	-4799.85	-4800.29		321.165	-26.1954	321.165	-11.4413	321.165	-1.75112	321.165	205.541	321.165	346.343
																								321.165	24.6439	16.7298	-0.06046	6.16954		321.165	-4812.27	-4866.07	-4799.98	-4800.35		321.166	-25.6704	321.166	-9.47258	321.166	-2.18862	321.166	206.416	321.166	346.343
																								321.166	24.5814	16.1859	-0.11975	3.40704		321.166	-4815.09	-4862.82	-4799.7	-4800.11		321.168	-23.0454	321.168	-10.3163	321.168	-2.56362	321.168	205.666	321.168	342.843
																								321.168	24.3314	16.7298	-0.13457	3.40704		321.168	-4807.57	-4871.65	-4799.98	-4799.85		321.169	-26.9829	321.169	-10.8788	321.169	-2.81362	321.169	206.291	321.169	342.968
																								321.169	24.8939	16.6089	-0.14939	6.33204		321.169	-4814.78	-4872.58	-4798.92	-4800.32		321.17	-28.5579	321.17	-8.81633	321.17	-2.56362	321.17	205.979	321.17	341.843
																								321.17	26.0814	16.9716	-0.09751	3.08204		321.17	-4813.52	-4870.25	-4799.98	-4799.78		321.171	-24.0954	321.171	-10.6913	321.171	-2.62612	321.171	206.104	321.171	343.218
																								321.171	25.0814	16.2463	-0.08269	5.35704		321.171	-4810.7	-4870.72	-4800.04	-4800.39		321.173	-21.9954	321.173	-10.2226	321.173	-2.00112	321.173	207.791	321.173	341.718
																								321.173	24.6439	17.032	-0.17904	3.08204		321.173	-4811.33	-4867.46	-4799.89	-4800.08		321.174	-23.5704	321.174	-11.4413	321.174	-2.93862	321.174	206.229	321.174	340.968
																								321.174	25.2064	17.1529	-0.0901	2.91954		321.174	-4806	-4855.85	-4800.13	-4800.31		321.175	-26.4579	321.175	-9.19133	321.175	-3.18862	321.175	207.416	321.175	338.843
																								321.175	25.5814	17.8782	-0.13457	0.31955		321.175	-4805.37	-4865.61	-4799.89	-4799.85		321.176	-22.5204	321.176	-9.94133	321.176	-4.50112	321.176	204.729	321.176	339.093
																								321.176	26.0189	17.9991	-0.04564	5.19454		321.176	-4806.31	-4880.94	-4800.04	-4799.94		321.177	-26.4579	321.177	-9.47258	321.177	-3.68862	321.177	207.666	321.177	338.343
																								321.177	25.9564	17.6364	-0.13457	2.10704		321.177	-4808.51	-4860.49	-4799.56	-4800.02		321.179	-18.8455	321.179	-10.2226	321.179	-3.56362	321.179	206.916	321.179	338.593
																								321.179	25.4564	18.2408	-0.04564	2.43204		321.179	-4807.88	-4874.9	-4800.02	-4799.89		321.18	-23.3079	321.18	-9.66008	321.18	-4.62612	321.18	206.604	321.18	336.968
																								321.18	25.1439	18.2408	-0.0901	1.78204		321.18	-4804.12	-4867	-4800.06	-4799.85		321.181	-21.7329	321.181	-9.47258	321.181	-3.56362	321.181	207.416	321.181	336.593
																								321.181	25.9564	19.1474	-0.23833	-1.79296		321.181	-4803.18	-4864.21	-4799.87	-4799.97		321.182	-20.9455	321.182	-8.25383	321.182	-4.62612	321.182	206.229	321.182	333.468
																								321.182	26.5814	19.3892	-0.06787	2.26954		321.182	-4801.3	-4873.97	-4799.96	-4800.12		321.184	-21.4704	321.184	-9.09758	321.184	-4.18862	321.184	207.041	321.184	330.718
																								321.184	25.2064	19.9935	-0.23833	-0.49295		321.184	-4799.73	-4871.65	-4800.02	-4799.99		321.185	-15.6955	321.185	-8.53508	321.185	-4.12612	321.185	206.979	321.185	334.968
																								321.185	27.0814	19.8727	-0.1568	1.29455		321.185	-4800.04	-4876.76	-4799.85	-4800.01		321.186	-17.533	321.186	-8.53508	321.186	-5.0011	321.186	206.979	321.186	331.843
																								321.186	27.2064	21.2023	-0.20127	-3.58046		321.186	-4796.91	-4872.11	-4800.34	-4799.99		321.187	-19.108	321.187	-8.62883	321.187	-4.93862	321.187	207.541	321.187	329.093
																								321.187	26.7064	21.2023	-0.16422	-0.81795		321.187	-4794.09	-4873.51	-4799.81	-4800.28		321.188	-17.008	321.188	-6.37886	321.188	-5.6261	321.188	207.416	321.188	327.843
																								321.188	28.1439	20.8397	-0.14939	-5.04296		321.188	-4793.15	-4872.11	-4799.58	-4799.79		321.19	-17.008	321.19	-7.50383	321.19	-4.68862	321.19	208.166	321.19	327.343
																								321.19	28.3314	22.6529	-0.06046	-4.88046		321.19	-4792.21	-4870.72	-4799.81	-4800.07		321.191	-20.4205	321.191	-5.7226	321.191	-5.7511	321.191	208.166	321.191	327.343
																								321.191	27.3314	22.1089	-0.12716	-7.15546		321.191	-4785.94	-4870.72	-4800.27	-4799.81		321.192	-13.0705	321.192	-6.94136	321.192	-5.1886	321.192	208.354	321.192	325.843
																								321.192	28.0814	23.3177	-0.11234	-8.94296		321.192	-4789.07	-4867.93	-4799.49	-4799.72		321.193	-14.1205	321.193	-7.50383	321.193	-6.5011	321.193	208.916	321.193	325.593
																								321.193	28.7064	25.3122	-0.0234	-7.96796		321.193	-4789.7	-4866.07	-4799.87	-4799.91		321.195	-19.8955	321.195	-6.75386	321.195	-6.2511	321.195	209.229	321.195	321.968
																								321.195	29.2689	23.7408	-0.13457	-8.61796		321.195	-4800.67	-4863.28	-4799.81	-4799.85		321.196	-19.633	321.196	-7.22261	321.196	-5.8136	321.196	209.604	321.196	321.593
																								321.196	27.7064	24.3452	-0.0901	-6.83046		321.196	-4790.95	-4854.92	-4800.55	-4800.04		321.197	-20.9455	321.197	-5.06635	321.197	-6.0636	321.197	210.104	321.197	320.968
																								321.197	29.5189	24.8892	-0.11975	-7.15546		321.197	-4790.32	-4848.87	-4799.6	-4799.87		321.198	-16.2205	321.198	-6.09761	321.198	-4.93862	321.198	210.666	321.198	320.968
																								321.198	29.8939	24.7078	-0.01599	-10.4055		321.198	-4796.28	-4841.9	-4799.94	-4800.01		321.199	-14.383	321.199	-6.56636	321.199	-5.1261	321.199	211.104	321.199	322.718
																								321.199	28.6439	24.2243	-0.09751	-11.0555		321.199	-4800.67	-4840.04	-4799.85	-4799.89		321.201	-15.6955	321.201	-5.06635	321.201	-5.7511	321.201	210.479	321.201	319.093
																								321.201	30.0814	25.01	-0.11975	-12.6805		321.201	-4800.67	-4831.21	-4800.02	-4799.82		321.202	-19.108	321.202	-4.87885	321.202	-5.6261	321.202	210.604	321.202	320.593
																								321.202	29.1439	24.7078	-0.10493	-10.243		321.202	-4802.24	-4830.28	-4799.6	-4799.85		321.203	-19.633	321.203	-5.25385	321.203	-6.5011	321.203	210.916	321.203	320.343
																								321.203	29.2064	23.8012	-0.09751	-13.493		321.203	-4799.1	-4826.1	-4799.75	-4799.82		321.204	-19.3705	321.204	-4.0351	321.204	-5.4386	321.204	211.166	321.204	317.968
																								321.204	29.0189	23.2573	-0.11975	-12.518		321.204	-4796.91	-4822.85	-4800.08	-4799.78		321.206	-16.7455	321.206	-3.94135	321.206	-5.6261	321.206	210.916	321.206	318.343
																								321.206	30.5189	23.6199	-0.11975	-11.0555		321.206	-4796.59	-4807.98	-4799.79	-4799.84		321.207	-15.433	321.207	-5.44135	321.207	-5.9386	321.207	211.729	321.207	317.218
																								321.207	30.0814	24.4661	-0.1568	-12.3555		321.207	-4800.36	-4818.2	-4799.98	-4799.85		321.208	-15.6955	321.208	-4.87885	321.208	-5.6261	321.208	211.729	321.208	316.218
																								321.208	29.8939	23.8617	-0.17904	-16.093		321.208	-4807.57	-4808.91	-4799.96	-4799.98		321.209	-18.058	321.209	-2.81635	321.209	-5.0636	321.209	212.416	321.209	315.468
																								321.209	29.9564	24.1034	-0.0901	-14.468		321.209	-4802.86	-4803.79	-4799.75	-4799.79		321.21	-19.633	321.21	-2.7226	321.21	-4.81362	321.21	211.416	321.21	315.093
																								321.21	30.5814	21.5045	-0.0901	-19.1805		321.21	-4804.43	-4808.91	-4799.83	-4799.85		321.212	-18.058	321.212	-5.62885	321.212	-5.2511	321.212	213.791	321.212	316.593
																								321.212	30.7689	22.4716	-0.05305	-12.843		321.212	-4796.91	-4810.76	-4799.79	-4799.87		321.213	-18.8455	321.213	-3.56635	321.213	-5.0011	321.213	213.979	321.213	314.968
																								321.213	29.1439	22.3507	-0.23092	-18.8555		321.213	-4804.12	-4795.43	-4799.89	-4799.97		321.214	-13.858	321.214	-3.94135	321.214	-5.1261	321.214	213.229	321.214	314.593
																								321.214	30.3939	22.0485	-0.12716	-16.743		321.214	-4806.94	-4799.61	-4800.13	-4800.07		321.215	-17.533	321.215	-3.8476	321.215	-5.8761	321.215	213.291	321.215	312.718
																								321.215	30.1439	21.6859	-0.03823	-19.1805		321.215	-4804.12	-4794.96	-4800.21	-4799.87		321.217	-19.633	321.217	-3.2851	321.217	-4.68862	321.217	213.479	321.217	314.593
																								321.217	28.9564	21.0815	-0.09751	-18.2055		321.217	-4801.3	-4796.36	-4799.83	-4799.87		321.218	-17.008	321.218	-4.5976	321.218	-4.87612	321.218	214.541	321.218	315.593
																								321.218	30.4564	20.6584	-0.11234	-19.1805		321.218	-4806.94	-4794.03	-4799.75	-4799.87		321.219	-12.283	321.219	-3.6601	321.219	-3.31361	321.219	214.041	321.219	316.093
																								321.219	29.7689	20.1144	-0.09751	-20.8055		321.219	-4799.73	-4796.36	-4799.47	-4799.87		321.22	-9.92046	321.22	-4.31635	321.22	-5.3136	321.22	214.354	321.22	316.718
																								321.22	29.0814	20.2958	-0.04564	-21.618		321.22	-4808.19	-4797.75	-4799.15	-4800.21		321.221	-13.858	321.221	-3.37885	321.221	-5.1261	321.221	214.354	321.221	315.593
																								321.221	30.4564	20.1749	-0.11975	-20.318		321.221	-4798.79	-4787.99	-4799.75	-4799.75		321.223	-15.6955	321.223	-3.0976	321.223	-5.2511	321.223	214.416	321.223	315.843
																								321.223	28.6439	19.51	-0.23833	-21.4555		321.223	-4796.59	-4793.57	-4799.66	-4799.78		321.224	-17.008	321.224	-3.4726	321.224	-4.62612	321.224	215.541	321.224	314.968
																								321.224	28.8939	19.6913	-0.17904	-23.893		321.224	-4795.03	-4793.57	-4799.62	-4799.97		321.225	-12.808	321.225	-3.56635	321.225	-5.0011	321.225	215.854	321.225	315.843
																								321.225	28.0189	19.3287	0.00624	-21.4555		321.225	-4798.48	-4808.44	-4799.77	-4799.77		321.226	-12.808	321.226	-5.06635	321.226	-5.5011	321.226	216.166	321.226	318.343
																								321.226	27.8314	19.2683	-0.2235	-22.918		321.226	-4798.79	-4789.85	-4799.81	-4799.87		321.228	-8.87046	321.228	-4.5976	321.228	-5.8761	321.228	216.354	321.228	316.343
																								321.228	29.8939	18.543	-0.0901	-22.1055		321.228	-4793.77	-4798.68	-4799.77	-4800.22		321.229	-14.383	321.229	-4.12885	321.229	-5.2511	321.229	216.354	321.229	316.593
																								321.229	27.1439	17.4551	-0.20127	-24.7055		321.229	-4801.92	-4802.4	-4799.87	-4800.07		321.23	-11.233	321.23	-3.8476	321.23	-5.6261	321.23	216.979	321.23	318.718
																								321.23	27.8314	16.6089	-0.23092	-19.993		321.23	-4788.44	-4799.15	-4800	-4799.95		321.231	-7.82046	321.231	-3.6601	321.231	-4.87612	321.231	217.604	321.231	318.093
																								321.231	26.8314	16.1859	-0.06787	-21.1305		321.231	-4789.38	-4812.62	-4799.7	-4799.69		321.232	-5.19546	321.232	-4.4101	321.232	-4.81362	321.232	216.604	321.232	319.593
																								321.232	27.5814	16.1859	-0.0901	-24.543		321.232	-4790.64	-4811.69	-4799.7	-4799.87		321.234	-8.08296	321.234	-4.12885	321.234	-5.1886	321.234	217.416	321.234	323.343
																								321.234	25.4564	14.9771	-0.14939	-22.4305		321.234	-4783.11	-4814.95	-4799.68	-4799.99		321.235	-8.60796	321.235	-4.5976	321.235	-5.9386	321.235	216.604	321.235	320.968
																								321.235	25.8939	14.6749	-0.18645	-27.143		321.235	-4786.25	-4804.72	-4799.79	-4800.09		321.236	-3.35796	321.236	-5.1601	321.236	-5.0636	321.236	216.541	321.236	320.343
																								321.236	25.4564	15.2793	-0.20127	-19.993		321.236	-4786.56	-4811.69	-4799.96	-4799.98		321.237	-3.35796	321.237	-4.87885	321.237	-4.00112	321.237	217.166	321.237	321.968
																								321.237	25.1439	12.7408	-0.13457	-23.0805		321.237	-4785.62	-4813.09	-4799.87	-4799.74		321.238	-2.57046	321.238	-6.28511	321.238	-3.75112	321.238	216.729	321.238	322.968
																								321.238	23.6439	13.5265	-0.25315	-22.268		321.238	-4786.88	-4811.69	-4799.75	-4799.88		321.24	-3.09546	321.24	-6.09761	321.24	-3.31361	321.24	216.854	321.24	322.093
																								321.24	23.0814	13.043	-0.11975	-20.968		321.24	-4786.88	-4801.47	-4799.64	-4799.82		321.241	1.62954	321.241	-6.56636	321.241	-3.43861	321.241	215.541	321.241	320.343
																								321.241	22.5814	12.8617	-0.18645	-20.1555		321.241	-4785.31	-4812.62	-4800.04	-4799.97		321.242	-2.04546	321.242	-6.47261	321.242	-4.56362	321.242	215.104	321.242	320.343
																								321.242	21.5189	11.9551	-0.14939	-18.043		321.242	-4785.31	-4813.55	-4799.79	-4800.05		321.243	-1.78296	321.243	-5.3476	321.243	-3.56362	321.243	215.791	321.243	320.843
																								321.243	22.0189	12.076	-0.20868	-20.4805		321.243	-4780.29	-4810.3	-4799.79	-4799.82		321.245	3.46704	321.245	-6.84761	321.245	-2.93862	321.245	215.791	321.245	320.843
																								321.245	20.9564	10.2023	-0.20868	-19.018		321.245	-4784.37	-4803.79	-4799.7	-4800.18		321.246	-3.35796	321.246	-6.47261	321.246	-3.62611	321.246	215.604	321.246	323.093
																								321.246	20.7689	10.8672	-0.14198	-20.968		321.246	-4775.59	-4801.47	-4799.43	-4800.01		321.247	1.10454	321.247	-7.22261	321.247	-2.00112	321.247	215.166	321.247	323.343
																								321.247	21.3939	10.8067	-0.10493	-20.968		321.247	-4769.01	-4802.86	-4800.02	-4800.25		321.248	-1.78296	321.248	-6.37886	321.248	-2.43862	321.248	214.916	321.248	320.968
																								321.248	20.9564	10.2023	-0.21609	-18.368		321.248	-4770.89	-4798.68	-4799.7	-4799.94		321.249	-3.88296	321.249	-6.00386	321.249	-2.12612	321.249	214.166	321.249	317.968
																								321.249	19.7689	10.565	-0.04564	-16.9055		321.249	-4766.5	-4806.58	-4800.06	-4800.09		321.251	0.31704	321.251	-3.56635	321.251	-1.00112	321.251	214.291	321.251	321.218
																								321.251	19.1439	10.5045	-0.30503	-16.2555		321.251	-4767.44	-4803.79	-4799.45	-4799.92		321.252	-2.83296	321.252	-6.84761	321.252	-0.87611	321.252	214.229	321.252	320.968
																								321.252	19.2689	10.021	-0.14198	-15.118		321.252	-4761.8	-4802.4	-4799.83	-4800.11		321.253	-1.78296	321.253	-3.2851	321.253	-1.25112	321.253	213.666	321.253	320.468
																								321.253	18.8939	9.65839	-0.21609	-15.443		321.253	-4761.17	-4793.57	-4799.6	-4799.95		321.254	2.15454	321.254	-5.5351	321.254	-1.06362	321.254	214.166	321.254	318.843
																								321.254	18.5814	8.87267	-0.21609	-13.168		321.254	-4763.05	-4800.08	-4799.68	-4799.95		321.256	-3.88296	321.256	-4.31635	321.256	-2.00112	321.256	212.854	321.256	319.718
																								321.256	17.7064	9.83971	-0.17163	-13.818		321.256	-4760.86	-4803.79	-4800.11	-4799.91		321.257	5.30454	321.257	-4.50385	321.257	-1.43862	321.257	212.729	321.257	317.593
																								321.257	17.3314	9.23531	-0.18645	-13.168		321.257	-4761.48	-4802.86	-4800	-4800.08		321.258	2.15454	321.258	-3.8476	321.258	-1.06362	321.258	213.979	321.258	317.968
																								321.258	17.2064	9.71883	-0.18645	-11.0555		321.258	-4757.41	-4802.4	-4799.79	-4800.18		321.259	3.46704	321.259	-4.5976	321.259	0.43639	321.259	213.541	321.259	320.468
																								321.259	17.8314	8.26828	-0.17163	-13.6555		321.259	-4768.38	-4806.58	-4799.6	-4799.78		321.26	6.09204	321.26	-4.4101	321.26	-1.37612	321.26	213.291	321.26	318.093
																								321.26	17.2689	9.29575	-0.23092	-12.6805		321.26	-4763.05	-4804.26	-4799.7	-4800.04		321.262	9.24204	321.262	-3.00385	321.262	-1.18862	321.262	212.041	321.262	319.718
																								321.262	16.2064	9.47707	-0.20127	-10.568		321.262	-4761.48	-4799.61	-4799.7	-4799.79		321.263	12.1295	321.263	-2.7226	321.263	-1.75112	321.263	212.979	321.263	319.968
																								321.263	15.3939	9.90015	-0.03823	-10.0805		321.263	-4762.11	-4809.84	-4799.77	-4799.97		321.264	6.09204	321.264	-3.56635	321.264	-1.18862	321.264	213.229	321.264	318.718
																								321.264	16.5814	8.87267	-0.25315	-7.80546		321.264	-4760.86	-4809.84	-4799.72	-4800.12		321.265	11.6045	321.265	-3.8476	321.265	-0.12611	321.265	212.416	321.265	321.093
																								321.265	15.3314	8.26828	-0.11975	-8.78046		321.265	-4762.11	-4809.84	-4800.02	-4800.17		321.267	6.09204	321.267	-3.8476	321.267	-2.25112	321.267	212.354	321.267	319.468
																								321.267	13.8939	8.1474	-0.28279	-6.83046		321.267	-4762.74	-4806.58	-4800.02	-4799.99		321.268	7.14204	321.268	-1.7851	321.268	-0.50111	321.268	212.979	321.268	316.718
																								321.268	13.8939	7.78476	-0.29021	-9.10546		321.268	-4769.63	-4812.16	-4800	-4800.15		321.269	9.24204	321.269	-2.44135	321.269	-2.25112	321.269	211.666	321.269	317.093
																								321.269	14.3314	7.60344	-0.20868	-7.31796		321.269	-4766.18	-4813.09	-4800.27	-4800.08		321.27	7.40454	321.27	-1.7851	321.27	-1.18862	321.27	212.791	321.27	316.093
																								321.27	15.8939	6.27377	-0.2235	-8.45546		321.27	-4762.42	-4821.45	-4799.72	-4800.05		321.271	10.5545	321.271	-1.12885	321.271	-1.56362	321.271	212.291	321.271	317.593
																								321.271	15.0814	6.75729	-0.20868	-5.20546		321.271	-4758.97	-4819.13	-4799.45	-4799.74		321.273	9.50454	321.273	-1.2226	321.273	-1.00112	321.273	212.166	321.273	316.718
																								321.273	15.3939	5.66938	-0.21609	-5.36796		321.273	-4759.29	-4814.02	-4799.51	-4800.08		321.274	10.292	321.274	-2.25385	321.274	-0.75111	321.274	212.104	321.274	317.468
																								321.274	14.2689	7.90564	-0.31985	-4.88046		321.274	-4768.07	-4817.27	-4799.53	-4800.15		321.275	6.35454	321.275	-0.66011	321.275	-2.62612	321.275	210.041	321.275	319.718
																								321.275	14.0814	5.85069	-0.19386	-6.66796		321.275	-4765.87	-4809.84	-4800.06	-4800.09		321.276	3.46704	321.276	-1.2226	321.276	-1.75112	321.276	211.229	321.276	316.593
																								321.276	14.0189	6.45509	-0.20127	-5.85546		321.276	-4758.97	-4819.6	-4800.02	-4799.95		321.278	3.46704	321.278	-0.56636	321.278	-1.06362	321.278	211.354	321.278	318.093
																								321.278	13.0189	5.36718	-0.10493	-8.29296		321.278	-4766.18	-4822.38	-4800.19	-4800.04		321.279	8.71704	321.279	-0.19136	321.279	0.37389	321.279	211.916	321.279	318.593
																								321.279	14.7064	5.2463	-0.34208	-9.91796		321.279	-4763.99	-4815.41	-4799.83	-4800.05		321.28	8.45454	321.28	-1.2226	321.28	-2.25112	321.28	211.541	321.28	318.468
																								321.28	13.2064	6.03201	-0.27538	-10.568		321.28	-4764.62	-4814.95	-4799.98	-4800.12		321.281	10.817	321.281	-0.28511	321.281	-2.00112	321.281	210.229	321.281	319.093
																								321.281	11.2689	4.88366	-0.34208	-10.0805		321.281	-4761.48	-4811.23	-4800.4	-4800.24		321.282	9.24204	321.282	0.55864	321.282	-2.68861	321.282	211.541	321.282	319.218
																								321.282	11.5814	3.79575	-0.34949	-6.99296		321.282	-4760.86	-4819.13	-4799.89	-4800.17		321.284	1.89204	321.284	0.37114	321.284	-1.31362	321.284	210.291	321.284	317.968
																								321.284	11.8314	2.82872	-0.34208	-9.43046		321.284	-4767.13	-4807.98	-4800.23	-4799.85		321.285	12.1295	321.285	-2.5351	321.285	-2.12612	321.285	211.854	321.285	320.218
																								321.285	9.95635	2.04301	-0.29762	-9.91796		321.285	-4763.68	-4808.91	-4799.85	-4800.11		321.286	11.867	321.286	0.08989	321.286	-1.68862	321.286	211.479	321.286	319.843
																								321.286	9.70635	1.25729	-0.28279	-10.4055		321.286	-4759.91	-4803.33	-4800.06	-4799.92		321.287	6.61704	321.287	-1.0351	321.287	-2.81362	321.287	209.479	321.287	320.468
																								321.287	9.51885	1.49905	-0.27538	-10.4055		321.287	-4766.18	-4805.65	-4800.21	-4800.02		321.289	6.87954	321.289	0.37114	321.289	-3.62611	321.289	210.479	321.289	320.968
																								321.289	9.64385	1.19685	-0.26056	-13.9805		321.289	-4765.56	-4803.33	-4799.91	-4799.91		321.29	4.51704	321.29	-0.8476	321.29	-2.18862	321.29	209.479	321.29	318.843
																								321.29	8.58135	1.61993	-0.26056	-13.6555		321.29	-4766.5	-4804.72	-4800.08	-4800.05		321.291	2.67954	321.291	0.27739	321.291	-4.00112	321.291	211.416	321.291	321.968
																								321.291	8.64385	0.41114	-0.26056	-14.9555		321.291	-4763.99	-4799.15	-4799.7	-4799.97		321.292	7.40454	321.292	-0.8476	321.292	-2.43862	321.292	210.354	321.292	320.093
																								321.292	8.39385	0.10894	-0.34208	-14.3055		321.292	-4768.69	-4797.75	-4799.68	-4800.04		321.293	4.25454	321.293	-1.5976	321.293	-4.37612	321.293	209.604	321.293	322.968
																								321.293	6.33135	0.95509	-0.16422	-16.093		321.293	-4767.44	-4790.78	-4800.13	-4800.07		321.295	2.41704	321.295	-0.47261	321.295	-4.68862	321.295	209.979	321.295	321.218
																								321.295	9.45635	-0.55589	-0.44584	-14.143		321.295	-4771.51	-4795.89	-4799.94	-4800.26		321.296	-0.99546	321.296	-0.94135	321.296	-4.81362	321.296	209.854	321.296	319.968
																								321.296	6.39385	-0.73721	-0.26797	-10.4055		321.296	-4770.57	-4797.75	-4800.02	-4800.07		321.297	-4.93296	321.297	-1.87885	321.297	-3.50112	321.297	210.916	321.297	321.218
																								321.297	5.64385	-1.58337	-0.27538	-14.9555		321.297	-4765.56	-4795.89	-4800.15	-4799.87		321.298	-0.99546	321.298	0.08989	321.298	-5.0636	321.298	210.479	321.298	322.343
																								321.298	5.26885	-1.03941	-0.25315	-13.6555		321.298	-4768.69	-4802.86	-4800.11	-4800.07		321.3	0.84204	321.3	-2.5351	321.3	-4.00112	321.3	210.541	321.3	321.343
																								321.3	5.33135	-0.85809	-0.36432	-15.768		321.3	-4770.26	-4787.99	-4800	-4799.91		321.301	-0.47046	321.301	-1.12885	321.301	-5.6886	321.301	209.416	321.301	319.968
																								321.301	5.33135	-1.52293	-0.32726	-14.9555		321.301	-4764.93	-4785.2	-4799.96	-4799.89		321.302	-4.93296	321.302	-1.31635	321.302	-5.5636	321.302	209.479	321.302	321.468
																								321.302	4.01886	-2.18776	-0.28279	-14.793		321.302	-4767.13	-4801.01	-4799.83	-4800.31		321.303	-3.88296	321.303	-1.9726	321.303	-4.68862	321.303	209.479	321.303	321.468
																								321.303	3.14386	-2.42952	-0.4162	-19.1805		321.303	-4759.29	-4790.78	-4800.25	-4800.02		321.304	-6.77046	321.304	0.74614	321.304	-5.0636	321.304	210.479	321.304	322.968
																								321.304	4.14386	-1.70425	-0.18645	-14.3055		321.304	-4757.09	-4796.82	-4799.68	-4799.89		321.306	-4.14546	321.306	-0.75385	321.306	-4.56362	321.306	210.104	321.306	324.718
																								321.306	3.20636	-1.22073	-0.2235	-20.1555		321.306	-4763.68	-4794.5	-4800.17	-4799.71		321.307	-3.88296	321.307	-1.0351	321.307	-6.6886	321.307	209.604	321.307	324.968
																								321.307	2.64386	-0.55589	-0.28279	-20.8055		321.307	-4763.99	-4800.54	-4800.61	-4800.18		321.308	-7.29546	321.308	0.65239	321.308	-5.7511	321.308	211.791	321.308	320.218
																								321.308	1.83136	-0.79765	-0.26056	-22.593		321.308	-4768.07	-4792.17	-4799.62	-4799.98		321.309	-4.93296	321.309	-0.19136	321.309	-6.5011	321.309	210.479	321.309	321.968
																								321.309	0.51887	-0.61633	-0.31985	-22.1055		321.309	-4767.13	-4789.39	-4799.89	-4800.05		321.311	-8.87046	321.311	1.0274	321.311	-5.7511	321.311	211.979	321.311	321.718
																								321.311	1.08136	-2.06688	-0.19386	-24.0555		321.311	-4762.11	-4786.13	-4800.13	-4800.26		321.312	0.84204	321.312	-0.37886	321.312	-6.0011	321.312	211.166	321.312	325.343
																								321.312	1.26886	-0.13282	-0.30503	-24.218		321.312	-4762.11	-4786.13	-4800.36	-4800.22		321.313	-2.04546	321.313	1.49615	321.313	-6.6261	321.313	211.791	321.313	323.468
																								321.313	2.26886	-2.06688	-0.36432	-23.568		321.313	-4769.32	-4779.16	-4800.19	-4799.88		321.314	-4.40796	321.314	0.65239	321.314	-6.6886	321.314	211.479	321.314	324.343
																								321.314	0.45637	-0.49545	-0.2235	-25.518		321.314	-4772.45	-4784.74	-4800.34	-4799.92		321.315	-4.67046	321.315	1.2149	321.315	-8.2511	321.315	211.604	321.315	324.718
																								321.315	0.76887	-1.40205	-0.24574	-24.7055		321.315	-4774.65	-4769.87	-4800.02	-4799.98		321.317	-1.78296	321.317	1.7774	321.317	-6.4386	321.317	210.854	321.317	323.218
																								321.317	0.89387	-2.12732	-0.23833	-25.6805		321.317	-4772.77	-4777.77	-4799.75	-4799.99		321.318	-8.34546	321.318	1.12115	321.318	-5.8761	321.318	212.104	321.318	326.593
																								321.318	1.33136	-0.55589	-0.23833	-25.518		321.318	-4772.77	-4774.05	-4799.91	-4800.12		321.319	-5.72046	321.319	1.30865	321.319	-7.3761	321.319	212.416	321.319	325.343
																								321.319	1.89386	-2.97348	-0.40878	-27.793		321.319	-4774.65	-4759.64	-4800.21	-4800.09		321.32	-5.45796	321.32	1.5899	321.32	-6.4386	321.32	211.666	321.32	328.343
																								321.32	1.33136	-2.61084	-0.14198	-32.018		321.32	-4782.8	-4757.32	-4800.25	-4800.12		321.322	-7.55796	321.322	1.5899	321.322	-7.3136	321.322	211.166	321.322	327.468
																								321.322	0.08137	-1.76469	-0.21609	-32.5055		321.322	-4783.11	-4743.84	-4800.13	-4800.24		321.323	-2.83296	321.323	2.24615	321.323	-6.6261	321.323	212.041	321.323	326.343
																								321.323	2.64386	-2.48996	-0.21609	-27.6305		321.323	-4784.99	-4756.39	-4799.98	-4800.25		321.324	-2.57046	321.324	2.05865	321.324	-6.7511	321.324	212.666	321.324	326.843
																								321.324	2.20636	-2.91304	-0.29021	-28.6055		321.324	-4783.43	-4751.28	-4800.04	-4800.11		321.325	-5.98296	321.325	1.87115	321.325	-6.1261	321.325	211.979	321.325	328.218
																								321.325	0.89387	-3.57787	-0.28279	-26.9805		321.325	-4779.67	-4746.16	-4799.87	-4800.12		321.326	-3.88296	321.326	0.55864	321.326	-7.5636	321.326	212.791	321.326	330.218
																								321.326	0.26887	-3.33611	-0.17904	-28.9305		321.326	-4787.82	-4748.95	-4799.81	-4799.84		321.328	0.57954	321.328	1.4024	321.328	-7.3136	321.328	212.041	321.328	329.718
																								321.328	-0.35613	-4.30315	-0.20127	-31.368		321.328	-4787.19	-4750.35	-4799.91	-4800.11		321.329	-0.47046	321.329	2.1524	321.329	-8.0636	321.329	212.541	321.329	329.968
																								321.329	0.45637	-4.12183	-0.17904	-29.5805		321.329	-4784.68	-4756.85	-4800.23	-4800.15		321.33	-2.04546	321.33	1.87115	321.33	-6.8761	321.33	211.604	321.33	329.468
																								321.33	0.14387	-4.48447	-0.30503	-29.2555		321.33	-4784.68	-4753.14	-4799.79	-4799.97		321.331	0.31704	321.331	2.24615	321.331	-8.3136	321.331	213.166	321.331	330.468
																								321.331	0.20637	-4.18227	-0.16422	-26.9805		321.331	-4788.76	-4741.98	-4799.94	-4800.09		321.332	-2.83296	321.332	0.8399	321.332	-8.0011	321.332	214.354	321.332	331.093
																								321.332	0.14387	-4.54491	-0.23092	-28.6055		321.332	-4785.31	-4742.91	-4800.15	-4799.94		321.334	3.46704	321.334	0.46489	321.334	-8.8136	321.334	213.229	321.334	330.968
																								321.334	-0.66863	-4.06139	-0.26797	-29.5805		321.334	-4791.89	-4739.19	-4799.53	-4800.14		321.335	2.94204	321.335	2.24615	321.335	-8.4386	321.335	212.041	321.335	330.843
																								321.335	-0.10613	-3.27567	-0.31985	-27.9555		321.335	-4794.09	-4749.42	-4799.81	-4800.17		321.336	-0.47046	321.336	1.30865	321.336	-8.9386	321.336	212.041	321.336	331.093
																								321.336	-1.04364	-4.00095	-0.35691	-30.8805		321.336	-4792.21	-4742.91	-4799.79	-4800.22		321.337	0.57954	321.337	1.4024	321.337	-9.6886	321.337	213.291	321.337	331.468
																								321.337	-0.91863	-4.78666	-0.35691	-28.443		321.337	-4795.97	-4743.38	-4799.62	-4800.08		321.339	-0.99546	321.339	0.46489	321.339	-9.3136	321.339	213.104	321.339	330.593
																								321.339	-1.23114	-4.00095	-0.28279	-27.143		321.339	-4800.36	-4744.77	-4799.96	-4799.87		321.34	4.25454	321.34	-0.00386	321.34	-9.1261	321.34	211.416	321.34	330.093
																								321.34	-1.60614	-4.54491	-0.31244	-27.143		321.34	-4803.18	-4728.97	-4799.98	-4799.97		321.341	7.14204	321.341	1.0274	321.341	-8.6886	321.341	211.666	321.341	329.093
																								321.341	-1.48114	-4.36359	-0.25315	-30.393		321.341	-4806.63	-4736.87	-4800.3	-4800.01		321.342	6.35454	321.342	-0.09761	321.342	-9.6261	321.342	210.729	321.342	328.218
																								321.342	-2.16864	-4.00095	-0.24574	-26.168		321.342	-4805.37	-4738.73	-4800.21	-4800.21		321.343	2.67954	321.343	0.46489	321.343	-10.4386	321.343	210.979	321.343	328.968
																								321.343	0.89387	-4.12183	-0.14939	-27.468		321.343	-4802.24	-4734.55	-4799.79	-4799.88		321.345	0.57954	321.345	0.46489	321.345	-7.8136	321.345	210.729	321.345	330.093
																								321.345	-0.41863	-4.36359	-0.19386	-24.543		321.345	-4803.49	-4733.15	-4799.7	-4799.94		321.346	7.66704	321.346	-0.56636	321.346	-9.0636	321.346	210.541	321.346	328.343
																								321.346	0.89387	-3.57787	-0.2235	-26.6555		321.346	-4800.04	-4725.25	-4799.64	-4799.52		321.347	3.72954	321.347	-0.28511	321.347	-9.5011	321.347	209.416	321.347	329.968
																								321.347	0.26887	-3.03392	-0.1568	-22.268		321.347	-4806	-4732.69	-4800.34	-4800.08		321.348	4.77954	321.348	-0.00386	321.348	-9.4386	321.348	208.729	321.348	326.718
																								321.348	0.76887	-3.63831	-0.20868	-23.568		321.348	-4812.9	-4725.72	-4800.21	-4799.84		321.35	6.09204	321.35	-1.87885	321.35	-9.5011	321.35	208.541	321.35	325.843
																								321.35	1.39386	-3.39655	-0.31244	-22.7555		321.35	-4810.7	-4728.97	-4800.02	-4799.94		321.351	-0.20796	321.351	0.18364	321.351	-8.2511	321.351	208.791	321.351	328.718
																								321.351	0.58137	-3.39655	-0.16422	-23.4055		321.351	-4807.88	-4719.67	-4800.11	-4799.81		321.352	13.442	321.352	-0.00386	321.352	-8.2511	321.352	208.729	321.352	326.843
																								321.352	1.45636	-3.39655	-0.27538	-23.243		321.352	-4810.7	-4717.81	-4799.96	-4799.74		321.353	9.76704	321.353	-0.56636	321.353	-8.5636	321.353	208.416	321.353	327.468
																								321.353	0.39387	-2.61084	-0.19386	-20.8055		321.353	-4814.78	-4710.84	-4799.7	-4799.68		321.354	10.5545	321.354	1.0274	321.354	-9.1261	321.354	206.604	321.354	326.968
																								321.354	0.01887	-3.45699	-0.17904	-23.7305		321.354	-4815.4	-4705.73	-4800.04	-4799.75		321.356	6.09204	321.356	0.46489	321.356	-8.7511	321.356	207.416	321.356	326.718
																								321.356	0.83137	-4.24271	-0.26056	-20.643		321.356	-4811.02	-4714.56	-4799.83	-4800.08		321.357	8.71704	321.357	1.49615	321.357	-8.3136	321.357	207.104	321.357	326.218
																								321.357	1.70636	-3.94051	-0.25315	-22.7555		321.357	-4804.75	-4715.03	-4799.64	-4799.61		321.358	8.97954	321.358	1.0274	321.358	-9.1261	321.358	206.729	321.358	330.468
																								321.358	0.14387	-4.54491	-0.09751	-20.318		321.358	-4808.19	-4710.84	-4800.11	-4799.77		321.359	11.342	321.359	1.2149	321.359	-8.1886	321.359	205.416	321.359	327.593
																								321.359	-0.16863	-5.4515	-0.18645	-20.968		321.359	-4801.92	-4704.34	-4799.98	-4799.79		321.361	10.0295	321.361	1.9649	321.361	-8.6261	321.361	204.666	321.361	329.468
																								321.361	0.14387	-3.51743	-0.20868	-23.4055		321.361	-4804.75	-4708.52	-4800.19	-4799.77		321.362	10.292	321.362	1.5899	321.362	-9.2511	321.362	205.604	321.362	330.093
																								321.362	0.39387	-3.51743	-0.28279	-20.968		321.362	-4807.88	-4709.91	-4800.06	-4799.79		321.363	7.92954	321.363	2.24615	321.363	-7.6886	321.363	205.729	321.363	328.968
																								321.363	0.95637	-5.4515	-0.29021	-20.318		321.363	-4803.49	-4714.1	-4799.41	-4799.74		321.364	11.867	321.364	3.18365	321.364	-8.5011	321.364	205.104	321.364	329.968
																								321.364	0.70637	-3.88007	-0.11234	-22.918		321.364	-4798.16	-4710.38	-4800.19	-4799.62		321.365	15.542	321.365	2.3399	321.365	-7.5011	321.365	204.604	321.365	330.468
																								321.365	0.45637	-4.00095	-0.18645	-22.918		321.365	-4803.8	-4714.56	-4800.21	-4799.88		321.367	17.9045	321.367	3.8399	321.367	-8.5011	321.367	205.041	321.367	329.718
																								321.367	-0.48113	-3.39655	-0.25315	-21.293		321.367	-4811.64	-4713.63	-4799.83	-4799.65		321.368	14.7545	321.368	4.4024	321.368	-7.8761	321.368	204.916	321.368	328.218
																								321.368	1.39386	-4.30315	-0.26797	-22.918		321.368	-4811.64	-4708.05	-4800.08	-4800.12		321.369	16.8545	321.369	4.5899	321.369	-7.8136	321.369	204.791	321.369	331.093
																								321.369	1.45636	-4.42403	-0.14198	-20.968		321.369	-4808.82	-4722.93	-4799.87	-4799.87		321.37	16.3295	321.37	5.05865	321.37	-7.1886	321.37	204.229	321.37	331.968
																								321.37	1.64386	-5.02843	-0.06787	-22.268		321.37	-4811.64	-4715.03	-4799.91	-4799.6		321.372	19.217	321.372	4.9649	321.372	-7.5011	321.372	205.479	321.372	332.218
																								321.372	1.89386	-5.27018	-0.19386	-22.268		321.372	-4807.88	-4724.79	-4800	-4799.79		321.373	16.067	321.373	4.12115	321.373	-7.0011	321.373	205.166	321.373	331.343
																								321.373	1.89386	-4.78666	-0.16422	-21.293		321.373	-4812.27	-4721.07	-4799.81	-4799.71		321.374	17.642	321.374	3.74615	321.374	-7.8136	321.374	204.166	321.374	331.343
																								321.374	1.70636	-5.14931	-0.2235	-21.618		321.374	-4816.66	-4718.28	-4799.68	-4799.61		321.375	13.7045	321.375	6.08989	321.375	-6.3761	321.375	204.041	321.375	331.843
																								321.375	2.76886	-4.72622	-0.13457	-19.343		321.375	-4808.51	-4724.32	-4799.68	-4799.72		321.376	15.017	321.376	4.0274	321.376	-6.4386	321.376	203.666	321.376	330.843
																								321.376	3.20636	-4.90755	-0.16422	-20.643		321.376	-4810.39	-4731.29	-4799.87	-4799.62		321.378	13.967	321.378	3.8399	321.378	-5.5636	321.378	203.666	321.378	331.843
																								321.378	1.64386	-5.4515	-0.16422	-19.668		321.378	-4816.03	-4739.19	-4799.87	-4799.75		321.379	22.1046	321.379	1.87115	321.379	-6.1886	321.379	202.854	321.379	330.468
																								321.379	1.95636	-4.84711	-0.2235	-21.943		321.379	-4815.09	-4739.66	-4799.64	-4799.6		321.38	24.2046	321.38	2.7149	321.38	-5.2511	321.38	202.354	321.38	331.343
																								321.38	2.70636	-3.88007	-0.29762	-19.018		321.38	-4821.36	-4732.69	-4800.02	-4799.99		321.381	16.592	321.381	2.43365	321.381	-5.8136	321.381	203.479	321.381	329.093
																								321.381	2.58136	-4.78666	-0.17904	-21.618		321.381	-4821.36	-4738.26	-4799.85	-4799.69		321.383	25.5171	321.383	1.5899	321.383	-6.3136	321.383	201.854	321.383	328.968
																								321.383	3.01886	-4.78666	-0.20868	-20.968		321.383	-4825.12	-4740.59	-4799.77	-4799.99		321.384	17.117	321.384	1.2149	321.384	-5.3761	321.384	203.916	321.384	330.593
																								321.384	3.58136	-5.4515	-0.11975	-18.693		321.384	-4819.79	-4741.05	-4799.58	-4799.74		321.385	19.742	321.385	-0.09761	321.385	-5.1261	321.385	201.604	321.385	333.218
																								321.385	3.89386	-5.27018	-0.14198	-17.5555		321.385	-4830.77	-4747.09	-4799.85	-4799.88		321.386	26.5671	321.386	-0.47261	321.386	-4.62612	321.386	203.666	321.386	333.593
																								321.386	3.01886	-4.42403	-0.12716	-21.4555		321.386	-4835.15	-4737.33	-4799.24	-4799.79		321.387	22.1046	321.387	-1.4101	321.387	-4.06362	321.387	201.854	321.387	333.093
																								321.387	4.33136	-5.20975	-0.11234	-18.5305		321.387	-4835.78	-4745.23	-4800.25	-4799.62		321.389	18.167	321.389	-1.0351	321.389	-5.0011	321.389	201.479	321.389	333.343
																								321.389	3.70636	-5.51194	0.05812	-20.4805		321.389	-4837.98	-4754.53	-4799.72	-4799.81		321.39	18.167	321.39	-2.62885	321.39	-4.31362	321.39	202.479	321.39	330.468
																								321.39	3.51886	-5.63282	-0.10493	-17.5555		321.39	-4837.35	-4760.11	-4800.21	-4799.84		321.391	26.0421	321.391	-3.00385	321.391	-4.50112	321.391	201.416	321.391	332.093
																								321.391	2.95636	-5.39106	-0.03081	-20.1555		321.391	-4834.21	-4768.01	-4799.96	-4800.15		321.392	23.4171	321.392	-6.37886	321.392	-4.12612	321.392	202.604	321.392	333.468
																								321.392	3.08136	-6.0559	-0.0901	-20.8055		321.392	-4827.94	-4764.75	-4800.02	-4799.77		321.394	26.3046	321.394	-3.94135	321.394	-5.3761	321.394	201.166	321.394	332.843
																								321.394	1.64386	-4.66578	-0.00117	-20.643		321.394	-4833.27	-4775.91	-4799.68	-4799.82		321.395	21.3171	321.395	-5.44135	321.395	-5.6261	321.395	202.666	321.395	330.843
																								321.395	0.83137	-4.66578	-0.0901	-22.593		321.395	-4834.84	-4768.01	-4799.72	-4799.75		321.396	21.5796	321.396	-5.25385	321.396	-5.8136	321.396	200.604	321.396	329.593
																								321.396	-0.16863	-5.4515	-0.1568	-18.8555		321.396	-4827.94	-4781.02	-4799.68	-4799.98		321.397	22.3671	321.397	-3.6601	321.397	-6.0636	321.397	202.166	321.397	330.218
																								321.397	-1.60614	-6.17678	-0.00117	-18.693		321.397	-4832.96	-4787.06	-4799.72	-4799.88		321.398	21.8421	321.398	-5.5351	321.398	-6.1886	321.398	201.354	321.398	332.218
																								321.398	-0.79363	-5.4515	-0.13457	-19.5055		321.398	-4825.12	-4781.49	-4799.39	-4800.02		321.4	25.5171	321.4	-4.87885	321.4	-7.6261	321.4	201.229	321.4	331.718
																								321.4	-0.41863	-5.02843	0.02847	-16.418		321.4	-4832.33	-4787.99	-4799.75	-4799.88		321.401	28.1421	321.401	-5.9101	321.401	-6.6261	321.401	200.666	321.401	330.468
																								321.401	-1.73114	-4.54491	0.01365	-17.2305		321.401	-4827.63	-4799.61	-4799.89	-4799.71		321.402	31.2921	321.402	-4.31635	321.402	-7.0011	321.402	201.916	321.402	329.593
																								321.402	-2.35614	-4.06139	-0.11234	-13.3305		321.402	-4826.38	-4807.51	-4799.56	-4799.84		321.403	26.5671	321.403	-4.87885	321.403	-6.5636	321.403	201.541	321.403	330.593
																								321.403	-2.23114	-4.00095	0.01365	-15.2805		321.403	-4825.75	-4808.44	-4799.68	-4799.51		321.405	27.3546	321.405	-6.75386	321.405	-7.1886	321.405	201.041	321.405	333.218
																								321.405	-2.41864	-5.69326	-0.05305	-12.843		321.405	-4825.75	-4819.6	-4799.66	-4799.95		321.406	33.1296	321.406	-6.28511	321.406	-5.8761	321.406	201.729	321.406	332.218
																								321.406	-1.98114	-4.96799	-0.00117	-13.0055		321.406	-4828.88	-4811.69	-4799.62	-4799.6		321.407	31.5546	321.407	-6.19136	321.407	-7.1886	321.407	202.541	321.407	331.343
																								321.407	-2.60614	-2.79216	0.07294	-14.793		321.407	-4825.12	-4820.52	-4799.66	-4799.94		321.408	31.0296	321.408	-6.28511	321.408	-7.4386	321.408	202.104	321.408	329.593
																								321.408	-0.98113	-4.00095	-0.0901	-9.91796		321.408	-4825.12	-4825.64	-4799.34	-4799.82		321.409	31.2921	321.409	-6.75386	321.409	-6.5011	321.409	201.166	321.409	331.218
																								321.409	-3.23114	-3.1548	-0.00117	-13.168		321.409	-4826.69	-4825.17	-4799.87	-4799.69		321.411	31.0296	321.411	-6.66011	321.411	-6.3761	321.411	202.541	321.411	331.718
																								321.411	-3.35614	-3.75919	-0.06787	-11.3805		321.411	-4829.2	-4823.31	-4798.84	-4799.89		321.412	32.0796	321.412	-6.00386	321.412	-5.6261	321.412	201.854	321.412	331.468
																								321.412	-3.23114	-2.97348	-0.01599	-12.6805		321.412	-4821.05	-4821.45	-4799.36	-4799.68		321.413	34.9671	321.413	-5.7226	321.413	-5.3136	321.413	202.791	321.413	333.593
																								321.413	-3.66864	-1.52293	-0.00117	-12.193		321.413	-4823.87	-4834.47	-4799.43	-4799.84		321.414	36.0171	321.414	-4.31635	321.414	-6.6261	321.414	202.291	321.414	331.218
																								321.414	-2.35614	-1.946	-0.03081	-10.0805		321.414	-4825.12	-4843.3	-4799.77	-4799.92		321.416	28.9296	321.416	-6.28511	321.416	-6.0636	321.416	202.416	321.416	331.468
																								321.416	-2.04364	-0.73721	-0.00858	-9.10546		321.416	-4822.3	-4840.97	-4799.11	-4799.99		321.417	33.6546	321.417	-3.0976	321.417	-5.6261	321.417	203.104	321.417	332.468
																								321.417	-2.10614	-2.30864	-0.01599	-7.15546		321.417	-4819.48	-4847.48	-4799.89	-4799.95		321.418	31.0296	321.418	-4.9726	321.418	-5.3761	321.418	203.229	321.418	332.468
																								321.418	-1.23114	-0.85809	0.03589	-9.26796		321.418	-4816.66	-4840.51	-4799.17	-4799.88		321.419	34.1796	321.419	-4.87885	321.419	-4.75112	321.419	203.291	321.419	331.718
																								321.419	-0.98113	-1.52293	0.08035	-11.3805		321.419	-4816.97	-4834.93	-4799.72	-4799.81		321.42	33.9171	321.42	-5.44135	321.42	-5.6261	321.42	203.354	321.42	332.343
																								321.42	-1.04364	-0.01194	-0.04564	-9.26796		321.42	-4821.67	-4838.18	-4799.43	-4799.79		321.422	32.8671	321.422	-3.56635	321.422	-4.37612	321.422	204.104	321.422	328.843
																								321.422	-0.98113	0.10894	-0.05305	-8.94296		321.422	-4825.44	-4831.68	-4799.64	-4799.74		321.423	34.7046	321.423	-5.3476	321.423	-4.56362	321.423	203.666	321.423	329.718
																								321.423	0.64387	-0.01194	-0.05305	-8.45546		321.423	-4818.85	-4842.83	-4799.81	-4799.97		321.424	31.0296	321.424	-3.0976	321.424	-4.06362	321.424	204.854	321.424	330.843
																								321.424	-0.29363	0.59246	0.05071	-8.29296		321.424	-4816.03	-4841.9	-4799.24	-4799.74		321.425	37.3296	321.425	-4.12885	321.425	-3.37612	321.425	203.979	321.425	328.343
																								321.425	0.95637	0.71334	0.10259	-9.10546		321.425	-4820.73	-4844.69	-4799.77	-4799.65		321.426	37.0671	321.426	-3.94135	321.426	-4.25112	321.426	204.354	321.426	328.343
																								321.426	-0.04363	1.13641	0.05812	-8.94296		321.426	-4819.48	-4848.41	-4799.36	-4799.84		321.428	33.3921	321.428	-4.50385	321.428	-4.56362	321.428	203.416	321.428	326.718
																								321.428	1.39386	1.61993	-0.06787	-8.78046		321.428	-4821.67	-4853.99	-4799.22	-4799.85		321.429	35.4921	321.429	-3.75385	321.429	-5.1886	321.429	203.604	321.429	326.968
																								321.429	1.01886	-0.31414	-0.10493	-8.78046		321.429	-4820.42	-4860.49	-4799.91	-4799.98		321.43	33.9171	321.43	-2.1601	321.43	-4.31362	321.43	203.854	321.43	326.968
																								321.43	1.76886	-0.49545	0.08035	-7.15546		321.43	-4820.73	-4867.46	-4799.58	-4799.47		321.431	34.4421	321.431	-2.62885	321.431	-4.93862	321.431	203.354	321.431	327.843
																								321.431	1.08136	0.71334	0.01365	-10.4055		321.431	-4821.67	-4864.21	-4799.58	-4799.61		321.433	39.4296	321.433	-2.25385	321.433	-3.62611	321.433	204.229	321.433	325.593
																								321.433	1.45636	0.47158	-0.00117	-9.59296		321.433	-4824.5	-4866.07	-4799.34	-4799.95		321.434	34.1796	321.434	-3.0976	321.434	-4.87612	321.434	202.291	321.434	324.343
																								321.434	0.39387	0.41114	0.05812	-9.59296		321.434	-4821.67	-4865.61	-4799.62	-4799.75		321.435	41.0046	321.435	-2.5351	321.435	-4.62612	321.435	202.541	321.435	323.718
																								321.435	0.70637	0.0485	0.06553	-8.61796		321.435	-4822.93	-4874.9	-4800.13	-4799.81		321.436	38.1171	321.436	-2.44135	321.436	-4.62612	321.436	203.479	321.436	323.593
																								321.436	2.33136	0.95509	0.0433	-6.18046		321.436	-4817.29	-4882.34	-4799.56	-4799.54		321.437	36.8046	321.437	-1.7851	321.437	-3.81362	321.437	202.541	321.437	321.718
																								321.437	1.70636	-0.85809	0.05812	-9.10546		321.437	-4818.23	-4887.45	-4799.36	-4799.89		321.439	39.4296	321.439	-1.9726	321.439	-3.87612	321.439	202.166	321.439	322.718
																								321.439	2.70636	-1.34161	-0.16422	-8.13046		321.439	-4820.42	-4889.77	-4799.64	-4799.78		321.44	42.5796	321.44	-3.00385	321.44	-3.68862	321.44	201.416	321.44	322.593
																								321.44	0.83137	-0.19326	-0.03081	-7.15546		321.44	-4815.09	-4893.95	-4799.68	-4799.82		321.441	48.0921	321.441	-1.5976	321.441	-4.62612	321.441	203.041	321.441	321.968
																								321.441	0.95637	-0.43501	-0.08269	-5.69296		321.441	-4814.46	-4887.45	-4799.6	-4799.65		321.442	42.0546	321.442	-1.12885	321.442	-4.93862	321.442	201.416	321.442	320.343
																								321.442	2.08136	-0.19326	0.00624	-6.34296		321.442	-4814.15	-4910.22	-4799.56	-4799.84		321.444	47.3046	321.444	-0.28511	321.444	-3.87612	321.444	201.791	321.444	320.968
																								321.444	1.45636	-1.22073	-0.00858	-4.39296		321.444	-4810.39	-4905.57	-4799.75	-4799.62		321.445	50.4546	321.445	-0.8476	321.445	-4.50112	321.445	201.104	321.445	323.468
																								321.445	1.20636	-0.01194	0.05812	-2.76796		321.445	-4815.4	-4914.4	-4799.51	-4799.57		321.446	48.8796	321.446	-2.5351	321.446	-4.93862	321.446	201.979	321.446	319.718
																								321.446	1.01886	0.41114	0.01365	-6.83046		321.446	-4817.91	-4911.62	-4799.28	-4799.61		321.447	56.4921	321.447	-1.9726	321.447	-5.1261	321.447	201.604	321.447	322.718
																								321.447	-0.35613	1.07597	-0.00858	-1.79296		321.447	-4813.84	-4913.47	-4799.62	-4799.62		321.448	52.8171	321.448	-2.5351	321.448	-6.2511	321.448	200.979	321.448	319.843
																								321.448	0.89387	0.89466	-0.03823	-0.49295		321.448	-4821.36	-4920.45	-4798.98	-4799.81		321.45	55.1796	321.45	0.46489	321.45	-5.9386	321.45	201.041	321.45	319.593
																								321.45	0.76887	1.31773	-0.06046	0.64455		321.45	-4818.85	-4918.59	-4799.77	-4799.61		321.451	56.2296	321.451	-2.1601	321.451	-5.6886	321.451	200.916	321.451	321.218
																								321.451	1.95636	0.47158	0.05071	1.78204		321.451	-4824.18	-4925.56	-4799.24	-4799.72		321.452	58.5921	321.452	-1.50385	321.452	-5.2511	321.452	201.041	321.452	322.218
																								321.452	0.95637	1.19685	-0.05305	-0.98045		321.452	-4825.12	-4916.26	-4799.3	-4799.69		321.453	65.9421	321.453	-2.06635	321.453	-6.2511	321.453	200.041	321.453	321.718
																								321.453	1.51886	1.80125	-0.04564	2.10704		321.453	-4826.69	-4924.16	-4799.43	-4799.74		321.455	57.5421	321.455	-0.66011	321.455	-6.5011	321.455	200.916	321.455	321.093
																								321.455	1.95636	1.80125	-0.07528	0.96955		321.455	-4829.2	-4928.35	-4799.43	-4799.5		321.456	59.9046	321.456	-0.09761	321.456	-5.9386	321.456	199.354	321.456	322.343
																								321.456	1.70636	1.49905	0.09518	4.05704		321.456	-4825.12	-4935.32	-4799.56	-4799.65		321.457	58.8546	321.457	-0.37886	321.457	-7.1886	321.457	200.229	321.457	323.468
																								321.457	2.26886	0.89466	0.09518	6.00704		321.457	-4821.99	-4946.47	-4799.28	-4799.61		321.458	63.0546	321.458	0.08989	321.458	-6.8761	321.458	199.479	321.458	324.343
																								321.458	1.39386	0.59246	0.13964	1.13205		321.458	-4825.75	-4946.47	-4799.05	-4799.55		321.459	66.7296	321.459	-0.8476	321.459	-7.2511	321.459	199.791	321.459	326.468
																								321.459	0.89387	1.19685	-0.0234	1.94454		321.459	-4830.45	-4938.57	-4799.79	-4799.68		321.461	64.1046	321.461	1.12115	321.461	-7.8761	321.461	200.979	321.461	325.218
																								321.461	-0.35613	2.16389	0.05812	4.54454		321.461	-4831.08	-4938.57	-4799.28	-4799.74		321.462	65.1546	321.462	1.7774	321.462	-7.8136	321.462	199.416	321.462	323.593
																								321.462	-0.73113	1.01553	0.08035	4.86954		321.462	-4834.84	-4943.22	-4799.36	-4799.77		321.463	66.7296	321.463	0.8399	321.463	-8.7511	321.463	200.229	321.463	324.843
																								321.463	0.39387	0.41114	-0.06046	4.38204		321.463	-4829.2	-4952.51	-4799.22	-4799.68		321.464	67.7796	321.464	0.27739	321.464	-7.3761	321.464	199.854	321.464	326.218
																								321.464	-0.23113	0.3507	0.03589	5.35704		321.464	-4832.02	-4951.12	-4799.41	-4799.54		321.466	68.8296	321.466	1.4024	321.466	-7.4386	321.466	199.291	321.466	325.343
																								321.466	-0.23113	0.47158	-0.11234	5.68204		321.466	-4832.02	-4936.25	-4799.45	-4799.37		321.467	71.4546	321.467	1.87115	321.467	-8.0636	321.467	199.916	321.467	325.468
																								321.467	-0.48113	0.83422	-0.12716	5.35704		321.467	-4826.38	-4939.5	-4799.32	-4799.69		321.468	65.1546	321.468	1.0274	321.468	-8.0636	321.468	198.041	321.468	322.593
																								321.468	-0.23113	0.89466	-0.0901	4.70704		321.468	-4837.04	-4948.33	-4799.36	-4799.77		321.469	68.0421	321.469	2.05865	321.469	-9.1886	321.469	199.166	321.469	323.968
																								321.469	0.83137	-0.55589	-0.10493	1.61954		321.469	-4828.88	-4953.44	-4799.3	-4799.82		321.47	67.2546	321.47	2.99615	321.47	-8.7511	321.47	198.479	321.47	323.593
																								321.47	0.45637	0.22982	-0.05305	5.84454		321.47	-4827	-4954.84	-4799.32	-4799.54		321.472	69.0921	321.472	1.9649	321.472	-8.3761	321.472	198.541	321.472	325.093
																								321.472	-0.04363	0.41114	-0.20127	1.78204		321.472	-4829.2	-4953.91	-4799.51	-4799.48		321.473	71.4546	321.473	3.0899	321.473	-8.0636	321.473	198.291	321.473	324.968
																								321.473	-0.29363	-0.31414	-0.05305	4.38204		321.473	-4824.18	-4948.33	-4799.45	-4799.55		321.474	70.9296	321.474	4.7774	321.474	-8.6261	321.474	197.354	321.474	325.468
																								321.474	0.20637	-0.49545	-0.0901	5.35704		321.474	-4830.77	-4946.47	-4799.72	-4799.5		321.475	70.4046	321.475	2.99615	321.475	-8.6261	321.475	197.041	321.475	323.093
																								321.475	-1.66864	-0.55589	-0.03081	4.38204		321.475	-4829.83	-4943.22	-4799.26	-4799.89		321.477	67.7796	321.477	6.27739	321.477	-8.1261	321.477	197.479	321.477	324.343
																								321.477	0.33137	-0.31414	-0.09751	5.19454		321.477	-4823.87	-4956.23	-4799.72	-4799.61		321.478	71.9796	321.478	2.99615	321.478	-8.0636	321.478	198.229	321.478	326.093
																								321.478	-1.73114	-0.19326	-0.03823	6.49454		321.478	-4825.12	-4952.51	-4799.51	-4799.6		321.479	69.3546	321.479	3.93365	321.479	-6.9386	321.479	198.479	321.479	327.093
																								321.479	-0.41863	-0.37457	-0.05305	6.49454		321.479	-4820.11	-4945.54	-4799.22	-4799.68		321.48	69.3546	321.48	3.37115	321.48	-8.8761	321.48	196.791	321.48	325.343
																								321.48	-1.48114	-0.67677	-0.00117	9.09454		321.48	-4825.75	-4952.51	-4799.41	-4799.47		321.481	71.7171	321.481	3.55865	321.481	-8.6261	321.481	196.229	321.481	324.343
																								321.481	-1.60614	0.47158	-0.06046	5.84454		321.481	-4821.36	-4951.12	-4799.13	-4799.6		321.483	70.1421	321.483	4.68365	321.483	-7.4386	321.483	196.979	321.483	324.968
																								321.483	0.45637	0.71334	0.0433	6.33204		321.483	-4814.15	-4957.16	-4799.66	-4799.57		321.484	72.2421	321.484	4.30865	321.484	-7.1261	321.484	197.041	321.484	326.718
																								321.484	-0.79363	-0.73721	0.13223	3.56954		321.484	-4814.78	-4961.34	-4799.17	-4799.65		321.485	75.1296	321.485	3.8399	321.485	-6.5636	321.485	197.604	321.485	327.843
																								321.485	0.58137	1.13641	-0.00858	7.46954		321.485	-4810.07	-4954.84	-4799.47	-4799.55		321.486	77.2296	321.486	5.43365	321.486	-8.2511	321.486	196.416	321.486	329.468
																								321.486	-0.16863	1.92213	0.11	6.49454		321.486	-4814.46	-4952.98	-4799.28	-4799.41		321.488	75.9171	321.488	4.68365	321.488	-7.4386	321.488	195.479	321.488	326.593
																								321.488	-1.29364	1.01553	-0.08269	5.68204		321.488	-4809.45	-4959.48	-4799.15	-4799.51		321.489	71.9796	321.489	5.62115	321.489	-8.1886	321.489	195.479	321.489	328.468
																								321.489	-0.91863	2.28477	0.16188	9.90704		321.489	-4802.24	-4958.56	-4798.88	-4799.74		321.49	76.7046	321.49	5.1524	321.49	-7.4386	321.49	195.354	321.49	328.343
																								321.49	-0.73113	1.61993	-0.00117	5.84454		321.49	-4801.61	-4954.84	-4799.94	-4799.65		321.491	77.4921	321.491	5.99615	321.491	-7.1886	321.491	195.729	321.491	329.593
																								321.491	-0.73113	2.40564	0.05071	10.232		321.491	-4794.4	-4965.53	-4799.32	-4799.68		321.492	77.7546	321.492	7.49614	321.492	-7.5636	321.492	194.791	321.492	327.593
																								321.492	-0.66863	2.40564	0.05071	7.46954		321.492	-4795.03	-4946.47	-4799.24	-4799.62		321.494	85.3671	321.494	6.18364	321.494	-7.3136	321.494	193.479	321.494	330.218
																								321.494	-1.04364	3.13092	0.00624	8.60704		321.494	-4791.26	-4947.4	-4799.77	-4799.61		321.495	79.5921	321.495	8.24617	321.495	-7.8136	321.495	193.229	321.495	328.093
																								321.495	-0.60613	3.13092	0.09518	7.14454		321.495	-4796.59	-4946.94	-4799.47	-4799.48		321.496	80.6421	321.496	8.15242	321.496	-7.8136	321.496	191.979	321.496	331.343
																								321.496	-0.41863	2.88916	0.08776	10.0695		321.496	-4792.21	-4952.51	-4799.34	-4799.69		321.497	78.5421	321.497	8.24617	321.497	-7.3761	321.497	192.604	321.497	333.218
																								321.497	-0.16863	3.91663	0.16188	9.74454		321.497	-4781.86	-4949.72	-4799.39	-4799.69		321.499	82.2171	321.499	7.21489	321.499	-7.0011	321.499	191.791	321.499	333.468
																								321.499	0.64387	3.73531	-0.00117	7.30704		321.499	-4784.68	-4942.29	-4799.39	-4799.37		321.5	84.3171	321.5	7.21489	321.5	-8.4386	321.5	192.104	321.5	334.343
																								321.5	-0.35613	4.33971	0.05812	8.44454		321.5	-4778.72	-4938.57	-4799.49	-4799.82		321.501	79.0671	321.501	7.30864	321.501	-7.6261	321.501	191.104	321.501	333.718
																								321.501	1.51886	4.64191	0.02847	8.28204		321.501	-4783.43	-4947.87	-4799.49	-4799.57		321.502	78.5421	321.502	7.58992	321.502	-8.6886	321.502	191.416	321.502	333.343
																								321.502	-0.16863	6.63641	0.13964	6.16954		321.502	-4786.25	-4940.43	-4799.64	-4799.87		321.503	83.7921	321.503	7.77742	321.503	-7.3136	321.503	191.166	321.503	334.343
																								321.503	2.70636	5.36718	-0.0234	7.30704		321.503	-4779.35	-4942.29	-4799.56	-4799.58		321.505	86.9421	321.505	5.62115	321.505	-7.8136	321.505	191.979	321.505	337.468
																								321.505	0.76887	5.79025	0.16929	4.70704		321.505	-4784.99	-4946.47	-4799.41	-4799.44		321.506	84.0546	321.506	6.65239	321.506	-7.7511	321.506	191.604	321.506	337.218
																								321.506	1.70636	6.51553	0.11741	4.05704		321.506	-4783.11	-4932.99	-4799.2	-4799.62		321.507	87.2046	321.507	4.9649	321.507	-7.2511	321.507	191.291	321.507	336.093
																								321.507	0.70637	6.63641	0.15446	2.26954		321.507	-4789.38	-4928.81	-4799.68	-4799.57		321.508	82.7421	321.508	4.5899	321.508	-8.1261	321.508	190.416	321.508	337.718
																								321.508	0.70637	7.36168	0.05812	3.89454		321.508	-4786.25	-4926.02	-4798.92	-4799.75		321.51	87.4671	321.51	5.80865	321.51	-8.4386	321.51	191.666	321.51	336.343
																								321.51	2.33136	6.33421	0.08035	1.29455		321.51	-4782.8	-4924.16	-4799.15	-4799.79		321.511	81.1671	321.511	5.3399	321.511	-7.5636	321.511	190.979	321.511	336.468
																								321.511	1.95636	7.36168	0.15446	4.05704		321.511	-4780.61	-4922.77	-4798.9	-4799.81		321.512	84.3171	321.512	4.9649	321.512	-7.7511	321.512	192.541	321.512	339.968
																								321.512	1.70636	8.38916	0.05071	1.13205		321.512	-4783.11	-4915.33	-4799.24	-4799.71		321.513	86.1546	321.513	4.7774	321.513	-8.0011	321.513	191.416	321.513	337.218
																								321.513	1.14386	9.17487	0.23599	3.89454		321.513	-4785.94	-4906.97	-4799.26	-4799.52		321.514	82.2171	321.514	6.65239	321.514	-8.6886	321.514	192.229	321.514	337.718
																								321.514	1.51886	10.0815	-0.03081	0.15705		321.514	-4788.76	-4903.71	-4799.47	-4799.61		321.516	77.4921	321.516	5.3399	321.516	-8.6886	321.516	191.291	321.516	338.218
																								321.516	2.89386	10.2023	0.29528	2.75704		321.516	-4778.41	-4901.86	-4799.36	-4799.61		321.517	81.1671	321.517	7.02739	321.517	-8.0011	321.517	193.541	321.517	336.593
																								321.517	1.33136	10.8067	0.22117	0.31955		321.517	-4782.17	-4905.11	-4799.58	-4799.55		321.518	86.9421	321.518	5.24615	321.518	-8.1886	321.518	193.916	321.518	338.968
																								321.518	3.14386	10.6254	0.26563	2.26954		321.518	-4772.77	-4904.64	-4799.36	-4799.78		321.519	80.1171	321.519	5.99615	321.519	-7.3761	321.519	194.979	321.519	338.718
																								321.519	2.33136	10.8067	0.20634	2.59454		321.519	-4781.86	-4896.28	-4799.41	-4799.65		321.521	86.9421	321.521	4.2149	321.521	-8.1261	321.521	193.979	321.521	337.968
																								321.521	3.08136	10.9276	0.22858	-0.33045		321.521	-4779.98	-4888.38	-4799.51	-4799.67		321.522	79.3296	321.522	5.9024	321.522	-9.1886	321.522	195.416	321.522	340.718
																								321.522	2.95636	10.3837	0.33233	2.43204		321.522	-4778.72	-4898.14	-4799.45	-4799.92		321.523	80.3796	321.523	7.40239	321.523	-8.0011	321.523	195.354	321.523	337.718
																								321.523	5.51885	10.8672	0.13223	4.70704		321.523	-4775.59	-4902.32	-4799.64	-4799.4		321.524	86.4171	321.524	7.40239	321.524	-7.8136	321.524	195.541	321.524	339.968
																								321.524	3.89386	10.2023	0.25081	0.31955		321.524	-4778.1	-4890.7	-4799.22	-4799.57		321.525	84.8421	321.525	6.65239	321.525	-7.0011	321.525	196.354	321.525	339.343
																								321.525	4.64386	12.076	0.27304	2.43204		321.525	-4774.96	-4886.98	-4799.45	-4799.55		321.527	87.2046	321.527	6.83989	321.527	-7.6261	321.527	196.604	321.527	340.718
																								321.527	4.45636	12.7408	0.25081	3.40704		321.527	-4772.45	-4884.2	-4799.66	-4799.85		321.528	86.1546	321.528	8.24617	321.528	-7.9386	321.528	196.791	321.528	339.093
																								321.528	4.89386	12.1364	0.33233	2.10704		321.528	-4772.14	-4885.12	-4799.32	-4799.68		321.529	84.8421	321.529	9.08992	321.529	-7.1886	321.529	196.416	321.529	338.218
																								321.529	5.08135	12.5595	0.22117	1.45704		321.529	-4770.57	-4881.87	-4799.79	-4799.84		321.53	86.1546	321.53	9.83992	321.53	-6.8136	321.53	198.229	321.53	340.343
																								321.53	4.20636	13.2848	0.36198	1.78204		321.53	-4767.75	-4876.29	-4798.94	-4799.71		321.531	86.6796	321.531	7.49614	321.531	-6.4386	321.531	198.604	321.531	340.968
																								321.531	4.14386	13.2243	0.26563	2.91954		321.531	-4769.95	-4869.32	-4799.15	-4799.74		321.533	87.2046	321.533	8.33992	321.533	-6.1886	321.533	199.041	321.533	340.593
																								321.533	4.26886	13.8287	0.18411	2.43204		321.533	-4770.26	-4868.39	-4799.41	-4799.78		321.534	91.6671	321.534	6.37114	321.534	-6.3761	321.534	198.916	321.534	341.843
																								321.534	6.20635	14.3122	0.2434	3.73204		321.534	-4765.87	-4858.63	-4799.3	-4799.79		321.535	90.3546	321.535	5.43365	321.535	-6.6261	321.535	198.541	321.535	337.843
																								321.535	5.39385	13.6474	0.28787	0.80705		321.535	-4773.71	-4861.42	-4799.58	-4799.48		321.536	92.1921	321.536	7.40239	321.536	-4.87612	321.536	199.354	321.536	338.843
																								321.536	6.01885	13.6474	0.29528	3.08204		321.536	-4765.24	-4853.06	-4799.41	-4799.75		321.538	98.2296	321.538	6.37114	321.538	-6.0011	321.538	200.354	321.538	341.343
																								321.538	4.83136	15.4002	0.46573	2.91954		321.538	-4771.2	-4853.06	-4799.49	-4799.58		321.539	97.9671	321.539	6.46489	321.539	-4.37612	321.539	199.604	321.539	344.093
																								321.539	5.64385	14.0705	0.29528	-3.90546		321.539	-4764.93	-4850.27	-4799.2	-4799.78		321.54	100.855	321.54	4.30865	321.54	-6.3761	321.54	200.416	321.54	344.343
																								321.54	6.39385	15.0375	0.35457	0.31955		321.54	-4766.5	-4842.37	-4799.72	-4799.72		321.541	96.6546	321.541	7.30864	321.541	-4.93862	321.541	198.854	321.541	344.968
																								321.541	6.20635	14.4936	0.21375	-0.16795		321.541	-4767.44	-4848.41	-4799.3	-4799.62		321.542	102.167	321.542	8.05867	321.542	-4.18862	321.542	200.104	321.542	345.218
																								321.542	5.20635	14.6749	0.29528	-4.71796		321.542	-4763.99	-4847.02	-4799.79	-4799.45		321.544	96.9171	321.544	5.99615	321.544	-4.18862	321.544	198.666	321.544	345.593
																								321.544	5.33135	14.4331	0.30269	-2.60546		321.544	-4762.11	-4847.94	-4799.2	-4799.54		321.545	100.067	321.545	6.18364	321.545	-3.43861	321.545	200.229	321.545	349.593
																								321.545	5.70635	15.3397	0.28045	-7.64296		321.545	-4762.42	-4843.76	-4799.53	-4799.68		321.546	98.4921	321.546	6.55864	321.546	-3.93861	321.546	199.729	321.546	347.593
																								321.546	5.39385	14.3727	0.27304	-7.96796		321.546	-4760.86	-4834.93	-4799.39	-4799.78		321.547	98.2296	321.547	9.27742	321.547	-3.18862	321.547	199.354	321.547	349.343
																								321.547	5.76885	14.9771	0.39162	-8.29296		321.547	-4760.86	-4837.72	-4799.81	-4799.52		321.549	96.1296	321.549	8.90242	321.549	-4.00112	321.549	200.041	321.549	351.718
																								321.549	5.51885	14.7957	0.3768	-5.20546		321.549	-4756.15	-4837.72	-4799.53	-4800.04		321.55	95.3421	321.55	9.18367	321.55	-2.25112	321.55	199.791	321.55	349.968
																								321.55	5.08135	15.1584	0.42127	-7.80546		321.55	-4755.84	-4834.47	-4799.53	-4799.45		321.551	96.3921	321.551	8.99617	321.551	-1.87612	321.551	199.354	321.551	353.468
																								321.551	5.33135	14.9166	0.31751	-7.31796		321.551	-4750.82	-4832.61	-4799.62	-4799.78		321.552	98.7546	321.552	9.46492	321.552	-1.93862	321.552	199.854	321.552	353.093
																								321.552	5.95635	13.9496	0.34716	-10.893		321.552	-4748.32	-4829.35	-4799.47	-4799.72		321.553	97.1796	321.553	10.3087	321.553	-1.56362	321.553	199.291	321.553	355.718
																								321.553	5.51885	15.2793	0.36939	-9.10546		321.553	-4741.42	-4836.33	-4799.49	-4799.61		321.555	92.9796	321.555	11.2462	321.555	-0.87611	321.555	198.729	321.555	355.218
																								321.555	5.08135	14.2518	0.38421	-9.59296		321.555	-4743.93	-4814.95	-4799.87	-4799.61		321.556	97.4421	321.556	12.1837	321.556	-0.81361	321.556	199.416	321.556	356.718
																								321.556	6.64385	15.2188	0.45091	-8.94296		321.556	-4739.85	-4832.14	-4799.83	-4799.65		321.557	94.8171	321.557	11.8087	321.557	-0.12611	321.557	199.729	321.557	357.843
																								321.557	5.58135	14.3727	0.50279	-9.75546		321.557	-4736.09	-4824.71	-4799.49	-4799.61		321.558	99.5421	321.558	10.5899	321.558	0.99889	321.558	200.479	321.558	360.093
																								321.558	5.39385	14.7957	0.35457	-11.868		321.558	-4734.83	-4815.41	-4799.39	-4799.52		321.56	92.9796	321.56	12.0899	321.56	0.43639	321.56	199.666	321.56	359.843
																								321.56	5.08135	15.3397	0.48056	-11.3805		321.56	-4729.82	-4812.62	-4799.79	-4799.58		321.561	105.317	321.561	11.9024	321.561	1.37389	321.561	200.479	321.561	359.218
																								321.561	5.64385	15.0375	0.33233	-12.6805		321.561	-4728.56	-4800.54	-4799.58	-4799.44		321.562	100.855	321.562	13.0274	321.562	1.18639	321.562	200.729	321.562	359.718
																								321.562	5.14385	15.0375	0.4435	-12.843		321.562	-4721.04	-4802.86	-4800.19	-4799.55		321.563	101.905	321.563	13.3087	321.563	2.93639	321.563	201.041	321.563	364.093
																								321.563	4.14386	14.3727	0.42868	-14.9555		321.563	-4724.8	-4800.08	-4799.41	-4799.79		321.564	107.68	321.564	10.4962	321.564	2.37389	321.564	200.854	321.564	364.093
																								321.564	5.14385	14.3727	0.49538	-10.243		321.564	-4720.1	-4794.96	-4799.26	-4799.67		321.566	105.055	321.566	13.0274	321.566	3.81138	321.566	202.041	321.566	365.718
																								321.566	4.95636	12.8012	0.52502	-15.9305		321.566	-4729.19	-4787.99	-4799.43	-4799.21		321.567	113.192	321.567	12.7462	321.567	3.68638	321.567	201.666	321.567	366.218
																								321.567	5.26885	14.01	0.35457	-16.5805		321.567	-4725.43	-4781.49	-4799.81	-4799.45		321.568	107.155	321.568	14.5274	321.568	4.12388	321.568	201.479	321.568	366.468
																								321.568	4.89386	14.7957	0.48056	-14.3055		321.568	-4724.8	-4777.77	-4799.26	-4799.47		321.569	115.03	321.569	13.4024	321.569	4.68638	321.569	201.229	321.569	367.718
																								321.569	5.45635	14.554	0.39903	-15.118		321.569	-4721.98	-4774.05	-4799.64	-4799.48		321.571	112.93	321.571	9.55867	321.571	4.37388	321.571	203.854	321.571	369.593
																								321.571	5.20635	13.4661	0.34716	-14.3055		321.571	-4726.06	-4766.61	-4799.3	-4799.61		321.572	118.705	321.572	10.4962	321.572	5.9989	321.572	201.854	321.572	371.093
																								321.572	4.83136	14.01	0.48797	-16.093		321.572	-4717.91	-4765.22	-4799.28	-4799.28		321.573	123.167	321.573	9.55867	321.573	5.9364	321.573	205.041	321.573	375.468
																								321.573	3.76886	14.01	0.43609	-19.018		321.573	-4720.41	-4765.22	-4799.3	-4799.52		321.574	121.33	321.574	7.87117	321.574	5.2489	321.574	204.791	321.574	374.593
																								321.574	5.58135	14.4331	0.43609	-13.3305		321.574	-4724.18	-4760.11	-4799.41	-4799.47		321.575	126.842	321.575	7.49614	321.575	6.7489	321.575	205.166	321.575	375.218
																								321.575	4.70636	15.4002	0.54726	-14.3055		321.575	-4727.94	-4757.78	-4799.51	-4799.57		321.577	126.842	321.577	7.02739	321.577	7.0614	321.577	206.916	321.577	376.593
																								321.577	5.70635	13.4661	0.48797	-16.093		321.577	-4719.16	-4756.39	-4799.13	-4799.51		321.578	126.842	321.578	6.18364	321.578	7.6864	321.578	207.479	321.578	379.718
																								321.578	5.70635	14.4936	0.52502	-17.393		321.578	-4723.24	-4754.07	-4799.28	-4799.41		321.579	134.717	321.579	5.43365	321.579	7.8114	321.579	208.416	321.579	381.468
																								321.579	6.70635	13.4056	0.47315	-19.1805		321.579	-4724.8	-4746.16	-4799.09	-4799.41		321.58	134.717	321.58	3.4649	321.58	7.1864	321.58	208.291	321.58	385.218
																								321.58	7.70635	14.4331	0.48056	-14.468		321.58	-4716.97	-4742.45	-4799.28	-4799.54		321.582	139.967	321.582	4.0274	321.582	7.8739	321.582	207.916	321.582	384.593
																								321.582	6.33135	13.6474	0.49538	-11.7055		321.582	-4723.86	-4752.67	-4799.51	-4799.44		321.583	138.655	321.583	2.7149	321.583	8.0614	321.583	209.729	321.583	385.968
																								321.583	7.45635	13.6474	0.45832	-12.3555		321.583	-4713.83	-4743.84	-4798.98	-4799.45		321.584	138.917	321.584	1.5899	321.584	7.8739	321.584	209.854	321.584	389.093
																								321.584	8.33135	12.9826	0.5102	-8.78046		321.584	-4712.26	-4748.02	-4799.75	-4799.41		321.585	149.68	321.585	1.30865	321.585	8.8739	321.585	210.604	321.585	391.343
																								321.585	7.39385	14.01	0.59914	-13.6555		321.585	-4711.95	-4741.05	-4799.83	-4799.21		321.586	152.305	321.586	0.37114	321.586	8.9989	321.586	209.979	321.586	393.218
																								321.586	6.76885	14.1913	0.53243	-8.94296		321.586	-4717.59	-4739.66	-4799.07	-4799.32		321.588	152.83	321.588	-0.37886	321.588	7.8114	321.588	209.854	321.588	392.593
																								321.588	7.33135	14.9166	0.52502	-10.0805		321.588	-4721.67	-4734.55	-4799.77	-4799.3		321.589	150.73	321.589	-1.4101	321.589	9.6864	321.589	212.729	321.589	395.218
																								321.589	8.64385	15.8232	0.42868	-7.15546		321.589	-4714.46	-4745.7	-4798.88	-4799.5		321.59	157.555	321.59	-0.19136	321.59	8.5614	321.59	212.979	321.59	396.093
																								321.59	9.58135	14.3122	0.39903	-5.20546		321.59	-4713.83	-4735.01	-4799.3	-4799.31		321.591	162.542	321.591	-3.00385	321.591	9.7489	321.591	213.166	321.591	400.968
																								321.591	9.76885	14.7353	0.51761	-7.31796		321.591	-4712.58	-4741.98	-4798.92	-4799.3		321.593	163.592	321.593	-2.1601	321.593	9.9989	321.593	214.104	321.593	400.843
																								321.593	9.01885	15.2188	0.51761	-6.01796		321.593	-4715.4	-4741.52	-4798.88	-4799.32		321.594	163.33	321.594	-3.56635	321.594	10.2489	321.594	212.916	321.594	402.593
																								321.594	9.39385	15.6419	0.51761	-4.71796		321.594	-4719.47	-4734.08	-4799.47	-4799.14		321.595	166.48	321.595	-3.00385	321.595	7.9364	321.595	214.354	321.595	405.468
																								321.595	10.8314	14.8562	0.51761	-1.95546		321.595	-4709.13	-4737.33	-4799.11	-4799.41		321.596	161.755	321.596	-2.62885	321.596	9.9989	321.596	214.666	321.596	406.468
																								321.596	12.4564	15.8232	0.59172	-6.50546		321.596	-4709.75	-4739.19	-4799.22	-4799.15		321.597	166.742	321.597	-4.31635	321.597	9.8739	321.597	215.666	321.597	408.343
																								321.597	11.4564	15.0375	0.65101	-4.06796		321.597	-4710.7	-4737.33	-4799.07	-4799.18		321.599	170.417	321.599	-3.56635	321.599	11.6864	321.599	216.916	321.599	412.093
																								321.599	14.5814	14.7957	0.58431	-5.36796		321.599	-4710.38	-4746.63	-4798.86	-4799.28		321.6	171.992	321.6	-4.50385	321.6	9.9989	321.6	216.479	321.6	411.843
																								321.6	12.4564	15.2188	0.70289	-4.55546		321.6	-4703.48	-4744.31	-4798.73	-4799.35		321.601	176.717	321.601	-5.1601	321.601	9.9364	321.601	217.791	321.601	414.468
																								321.601	12.8314	12.7408	0.5769	-3.74296		321.601	-4708.19	-4747.09	-4799.09	-4799.22		321.602	174.355	321.602	-2.62885	321.602	10.0614	321.602	218.541	321.602	415.968
																								321.602	13.7689	13.043	0.59172	-4.39296		321.602	-4698.47	-4755.46	-4799.05	-4799.11		321.604	180.392	321.604	-3.6601	321.604	10.1239	321.604	219.354	321.604	419.593
																								321.604	13.1439	11.7738	0.66584	-4.88046		321.604	-4700.04	-4757.78	-4799.24	-4799.35		321.605	184.33	321.605	-2.5351	321.605	10.0614	321.605	220.229	321.605	420.718
																								321.605	14.3939	12.3177	0.53985	-4.88046		321.605	-4699.72	-4754.99	-4798.29	-4799.08		321.606	187.48	321.606	-2.81635	321.606	10.4989	321.606	221.479	321.606	422.718
																								321.606	14.3314	14.1309	0.50279	-5.36796		321.606	-4703.17	-4756.39	-4798.92	-4799.18		321.607	183.805	321.607	-2.62885	321.607	9.7489	321.607	221.979	321.607	424.968
																								321.607	14.9564	12.4386	0.56949	-5.04296		321.607	-4698.16	-4764.29	-4798.92	-4799.08		321.608	186.167	321.608	-0.37886	321.608	9.3739	321.608	222.104	321.608	426.218
																								321.608	14.7689	12.4991	0.70289	-5.04296		321.608	-4696.27	-4764.29	-4798.98	-4799.21		321.61	186.955	321.61	0.55864	321.61	11.3114	321.61	223.791	321.61	427.343
																								321.61	15.3939	11.3507	0.63619	-6.18046		321.61	-4696.59	-4778.7	-4798.96	-4799.12		321.611	190.892	321.611	-0.09761	321.611	10.3739	321.611	224.166	321.611	428.718
																								321.611	16.7064	12.3782	0.65843	-4.71796		321.611	-4695.02	-4776.84	-4799.36	-4799.2		321.612	195.092	321.612	-0.00386	321.612	12.7489	321.612	225.416	321.612	433.218
																								321.612	16.3314	11.3507	0.65101	-7.64296		321.612	-4697.21	-4774.51	-4798.56	-4799.17		321.613	198.767	321.613	1.49615	321.613	10.8114	321.613	225.604	321.613	434.343
																								321.613	16.7689	11.8342	0.69548	-5.85546		321.613	-4694.08	-4768.94	-4798.96	-4799.31		321.615	195.88	321.615	2.62115	321.615	12.6864	321.615	225.979	321.615	432.093
																								321.615	16.7689	11.7133	0.67325	-5.20546		321.615	-4695.02	-4773.12	-4798.73	-4799		321.616	204.542	321.616	4.7774	321.616	12.9364	321.616	226.916	321.616	436.593
																								321.616	17.6439	12.3782	0.70289	-7.80546		321.616	-4694.39	-4786.13	-4798.84	-4798.88		321.617	205.855	321.617	4.9649	321.617	12.5614	321.617	228.479	321.617	434.718
																								321.617	18.2689	11.3507	0.79924	-3.58046		321.617	-4698.47	-4790.78	-4798.77	-4799.05		321.618	209.53	321.618	4.68365	321.618	14.5614	321.618	228.791	321.618	436.593
																								321.618	17.2689	11.4716	0.6436	-3.09296		321.618	-4689.69	-4781.49	-4799.01	-4799.07		321.619	209.005	321.619	4.7774	321.619	13.3739	321.619	229.354	321.619	441.218
																								321.619	17.7689	10.8672	0.65101	-5.85546		321.619	-4695.33	-4780.56	-4798.58	-4799.01		321.621	217.142	321.621	6.65239	321.621	13.5614	321.621	230.291	321.621	441.093
																								321.621	17.8314	12.076	0.68807	-3.90546		321.621	-4695.65	-4785.2	-4798.73	-4799.08		321.622	219.242	321.622	8.43367	321.622	13.1239	321.622	230.916	321.622	443.468
																								321.622	17.9564	11.8342	0.78442	-3.09296		321.622	-4692.83	-4791.25	-4798.75	-4799.05		321.623	229.48	321.623	9.08992	321.623	13.8739	321.623	231.666	321.623	443.593
																								321.623	18.3939	10.9276	0.63619	-4.55546		321.623	-4695.96	-4791.71	-4798.75	-4798.85		321.624	225.542	321.624	9.08992	321.624	13.5614	321.624	233.479	321.624	445.468
																								321.624	17.5189	11.532	0.78442	-3.74296		321.624	-4686.24	-4799.15	-4798.73	-4798.84		321.625	231.58	321.625	9.55867	321.625	13.1239	321.625	234.854	321.625	447.968
																								321.625	16.7064	10.8672	0.71772	-7.15546		321.625	-4695.96	-4789.39	-4798.75	-4798.83		321.627	234.467	321.627	8.71492	321.627	12.6239	321.627	235.416	321.627	449.468
																								321.627	16.7689	10.9881	0.75477	-7.15546		321.627	-4693.14	-4792.64	-4798.77	-4798.68		321.628	234.467	321.628	10.9649	321.628	13.4989	321.628	238.166	321.628	451.468
																								321.628	15.6439	11.2298	0.73995	-7.48046		321.628	-4695.33	-4789.85	-4798.81	-4798.61		321.629	240.242	321.629	11.0587	321.629	12.6864	321.629	238.166	321.629	450.843
																								321.629	16.9564	10.565	0.80665	-4.39296		321.629	-4683.42	-4797.29	-4798.39	-4798.78		321.63	243.392	321.63	11.4337	321.63	11.8114	321.63	239.416	321.63	452.468
																								321.63	15.4564	10.4441	0.75477	-3.90546		321.63	-4690	-4800.08	-4799.26	-4798.8		321.632	251.267	321.632	10.4962	321.632	12.0614	321.632	240.479	321.632	456.468
																								321.632	16.6439	9.53751	0.79924	-4.88046		321.632	-4692.83	-4798.68	-4798.65	-4798.85		321.633	251.792	321.633	9.27742	321.633	11.4364	321.633	240.729	321.633	457.468
																								321.633	14.9564	10.565	0.7103	-7.48046		321.633	-4687.18	-4787.99	-4798.75	-4798.65		321.634	255.73	321.634	11.8087	321.634	11.1864	321.634	241.604	321.634	457.593
																								321.634	14.7689	9.41663	0.76218	-8.45546		321.634	-4691.26	-4798.22	-4798.84	-4798.9		321.635	262.03	321.635	11.8087	321.635	9.6864	321.635	242.354	321.635	460.843
																								321.635	16.1439	10.0815	0.85112	-4.71796		321.635	-4690	-4799.15	-4798.77	-4798.6		321.636	263.342	321.636	11.9962	321.636	10.7489	321.636	243.041	321.636	459.968
																								321.636	14.8314	9.47707	0.81406	-8.29296		321.636	-4688.75	-4801.47	-4798.58	-4798.57		321.638	266.23	321.638	12.8399	321.638	9.8114	321.638	244.041	321.638	464.843
																								321.638	13.0814	9.17487	0.88817	-7.64296		321.638	-4684.99	-4798.68	-4798.81	-4798.53		321.639	266.492	321.639	12.8399	321.639	11.7489	321.639	246.041	321.639	466.843
																								321.639	14.3314	9.77927	0.99193	-5.04296		321.639	-4692.2	-4787.53	-4798.69	-4798.57		321.64	276.73	321.64	13.2149	321.64	9.5614	321.64	244.979	321.64	467.468
																								321.64	13.8314	10.5045	0.82147	-10.7305		321.64	-4689.06	-4798.68	-4798.84	-4798.48		321.641	275.155	321.641	14.9024	321.641	10.3114	321.641	246.041	321.641	468.718
																								321.641	13.3939	9.41663	0.85853	-9.59296		321.641	-4687.81	-4804.72	-4798.69	-4798.58		321.643	278.567	321.643	13.4024	321.643	9.4989	321.643	246.729	321.643	469.093
																								321.643	13.4564	9.96058	0.89558	-9.59296		321.643	-4686.24	-4809.84	-4798.6	-4798.4		321.644	282.767	321.644	14.2462	321.644	9.5614	321.644	248.041	321.644	468.218
																								321.644	13.5814	8.93311	0.88076	-9.10546		321.644	-4687.5	-4811.23	-4798.98	-4798.51		321.645	287.492	321.645	15.9337	321.645	10.8739	321.645	249.666	321.645	473.093
																								321.645	13.8939	9.17487	0.97711	-11.7055		321.645	-4684.67	-4814.02	-4798.5	-4798.45		321.646	291.955	321.646	15.6524	321.646	9.0614	321.646	248.541	321.646	472.468
																								321.646	13.3314	8.26828	0.95487	-11.868		321.646	-4688.12	-4806.12	-4798.75	-4798.44		321.647	295.892	321.647	16.0274	321.647	10.1239	321.647	249.541	321.647	474.468
																								321.647	14.1439	8.4496	0.85853	-10.568		321.647	-4690.32	-4805.65	-4798.37	-4798.18		321.649	296.942	321.649	17.4337	321.649	9.7489	321.649	249.416	321.649	475.218
																								321.649	13.8314	8.93311	0.91782	-11.218		321.649	-4693.14	-4806.58	-4799.03	-4798.51		321.65	305.605	321.65	17.6212	321.65	9.8739	321.65	251.229	321.65	476.218
																								321.65	14.0189	7.60344	0.89558	-13.3305		321.65	-4683.42	-4808.91	-4798.79	-4798.48		321.651	308.492	321.651	17.1524	321.651	9.8739	321.651	252.229	321.651	478.093
																								321.651	15.2689	7.90564	0.91041	-13.818		321.651	-4680.6	-4813.55	-4798.75	-4798.26		321.652	319.255	321.652	18.9337	321.652	10.4364	321.652	252.792	321.652	478.718
																								321.652	14.9564	7.96608	0.91041	-16.418		321.652	-4685.3	-4809.37	-4798.43	-4798.37		321.654	322.142	321.654	17.7149	321.654	10.4364	321.654	252.354	321.654	479.843
																								321.654	14.8314	8.99355	0.85112	-16.2555		321.654	-4682.48	-4820.06	-4798.43	-4798.45		321.655	324.767	321.655	20.4337	321.655	10.3114	321.655	252.542	321.655	478.593
																								321.655	13.9564	8.02652	0.86594	-18.368		321.655	-4689.06	-4814.95	-4799.15	-4798.2		321.656	332.117	321.656	21.9337	321.656	10.6239	321.656	254.229	321.656	480.843
																								321.656	14.2689	7.72432	0.88076	-21.4555		321.656	-4683.11	-4809.37	-4798.56	-4798.23		321.657	338.417	321.657	22.0274	321.657	11.5614	321.657	254.542	321.657	482.593
																								321.657	14.7689	6.69685	0.93264	-21.7805		321.657	-4671.82	-4817.74	-4798.43	-4798.31		321.658	347.342	321.658	22.6837	321.658	12.6864	321.658	256.604	321.658	485.718
																								321.658	14.3314	5.5485	0.91782	-26.168		321.658	-4683.42	-4813.09	-4798.01	-4798.01		321.66	348.655	321.66	22.4024	321.66	12.0614	321.66	256.666	321.66	485.218
																								321.66	14.9564	5.42762	0.88076	-24.868		321.66	-4681.85	-4809.37	-4798.96	-4798.21		321.661	359.417	321.661	25.6837	321.661	12.4989	321.661	255.979	321.661	485.843
																								321.661	14.9564	5.5485	0.90299	-24.7055		321.661	-4674.64	-4811.23	-4798.56	-4798.06		321.662	360.73	321.662	25.4962	321.662	13.8114	321.662	255.979	321.662	486.468
																								321.662	14.8939	4.82323	0.92523	-25.6805		321.662	-4672.13	-4811.69	-4798.54	-4798.23		321.663	368.605	321.663	27.0899	321.663	14.4989	321.663	256.104	321.663	488.343
																								321.663	14.3314	4.82323	0.99193	-27.468		321.663	-4668.69	-4816.81	-4798.54	-4798.01		321.665	379.63	321.665	27.9337	321.665	14.3114	321.665	257.479	321.665	490.718
																								321.665	14.7689	3.31224	0.94746	-28.768		321.665	-4673.7	-4813.55	-4798.62	-4798.17		321.666	385.405	321.666	28.6837	321.666	15.2489	321.666	258.354	321.666	492.218
																								321.666	13.4564	4.33971	0.93264	-29.5805		321.666	-4667.75	-4811.23	-4798.26	-4798.08		321.667	392.492	321.667	30.7462	321.667	16.6239	321.667	257.916	321.667	492.843
																								321.667	15.0814	5.60894	0.86594	-30.393		321.667	-4671.82	-4812.16	-4798.81	-4797.79		321.668	398.267	321.668	30.1837	321.668	16.6239	321.668	258.916	321.668	494.093
																								321.668	13.4564	4.58147	0.98452	-27.468		321.668	-4675.27	-4797.75	-4798.54	-4798.13		321.669	401.942	321.669	34.0274	321.669	17.8739	321.669	259.229	321.669	497.593
																								321.669	13.8939	5.00454	0.97711	-30.068		321.669	-4662.73	-4803.33	-4798.54	-4797.87		321.671	408.767	321.671	35.1524	321.671	19.5614	321.671	260.291	321.671	497.343
																								321.671	13.3939	4.27927	1.02898	-33.1555		321.671	-4671.82	-4807.98	-4798.65	-4797.84		321.672	415.592	321.672	33.8399	321.672	19.6864	321.672	260.916	321.672	500.718
																								321.672	13.6439	3.85619	0.82147	-31.693		321.672	-4663.67	-4801.47	-4798.48	-4798.01		321.673	421.105	321.673	35.8087	321.673	19.9364	321.673	260.666	321.673	502.843
																								321.673	12.8314	4.82323	1.06604	-33.968		321.673	-4672.76	-4801.01	-4798.73	-4797.83		321.674	432.392	321.674	37.2149	321.674	20.8739	321.674	260.541	321.674	501.218
																								321.674	13.8314	3.97707	0.91782	-33.318		321.674	-4668.69	-4792.64	-4798.46	-4798.18		321.676	434.492	321.676	40.4962	321.676	21.4989	321.676	260.916	321.676	503.968
																								321.676	16.0189	4.03751	1.05863	-34.4555		321.676	-4668.37	-4809.37	-4798.88	-4798.04		321.677	444.992	321.677	41.6212	321.677	23.1239	321.677	262.166	321.677	506.218
																								321.677	15.1439	3.61444	1.0364	-31.2055		321.677	-4667.12	-4797.75	-4798.65	-4797.83		321.678	453.655	321.678	42.3712	321.678	22.9364	321.678	263.541	321.678	507.968
																								321.678	16.4564	3.73531	0.9697	-31.693		321.678	-4665.24	-4801.93	-4798.07	-4797.86		321.679	459.43	321.679	42.6524	321.679	23.8114	321.679	261.291	321.679	508.968
																								321.679	14.2689	5.12542	1.0364	-34.943		321.679	-4671.82	-4799.61	-4798.58	-4797.86		321.68	462.58	321.68	44.4337	321.68	23.8739	321.68	263.291	321.68	512.968
																								321.68	15.7064	4.58147	0.90299	-35.7555		321.68	-4666.49	-4794.5	-4798.22	-4797.66		321.682	464.68	321.682	46.4024	321.682	23.3739	321.682	262.916	321.682	512.093
																								321.682	15.5189	5.2463	0.98452	-34.4555		321.682	-4660.54	-4801.93	-4798.01	-4797.86		321.683	473.342	321.683	48.2774	321.683	24.9364	321.683	262.979	321.683	513.718
																								321.683	16.2064	3.49356	0.9697	-35.4305		321.683	-4658.97	-4796.82	-4797.86	-4797.73		321.684	479.117	321.684	49.4962	321.684	26.2489	321.684	264.354	321.684	516.843
																								321.684	15.0814	4.33971	0.99193	-33.318		321.684	-4663.36	-4801.47	-4798.56	-4797.84		321.685	479.642	321.685	50.9024	321.685	25.5614	321.685	265.104	321.685	517.218
																								321.685	14.5814	4.09795	1.02898	-32.993		321.685	-4668.37	-4796.82	-4798.22	-4797.97		321.687	487.255	321.687	51.3712	321.687	26.4364	321.687	264.541	321.687	520.843
																								321.687	14.7064	5.06498	1.01416	-38.3555		321.687	-4669.94	-4800.54	-4798.69	-4798.18		321.688	492.505	321.688	54.5587	321.688	26.3739	321.688	265.729	321.688	520.093
																								321.688	15.3314	4.15839	0.97711	-32.8305		321.688	-4660.54	-4795.89	-4798.54	-4797.73		321.689	493.817	321.689	56.2462	321.689	28.6239	321.689	264.979	321.689	522.093
																								321.689	15.0814	4.82323	0.99934	-34.943		321.689	-4670.88	-4796.82	-4798.26	-4797.81		321.69	499.855	321.69	56.8087	321.69	28.1864	321.69	265.479	321.69	525.843
																								321.69	14.6439	4.33971	1.02157	-32.018		321.69	-4662.73	-4804.26	-4798.48	-4797.74		321.691	504.58	321.691	58.4962	321.691	29.2489	321.691	265.916	321.691	523.343
																								321.691	15.2689	4.33971	1.13274	-34.618		321.691	-4668.37	-4800.54	-4798.56	-4797.69		321.693	509.567	321.693	59.9024	321.693	30.2489	321.693	265.916	321.693	527.593
																								321.693	14.7689	4.64191	1.16239	-36.0805		321.693	-4673.08	-4793.57	-4798.14	-4797.81		321.694	512.98	321.694	62.0587	321.694	30.5614	321.694	264.979	321.694	526.968
																								321.694	14.2689	4.52103	1.02157	-34.943		321.694	-4674.02	-4788.92	-4798.46	-4797.6		321.695	515.342	321.695	63.5587	321.695	31.4364	321.695	265.166	321.695	528.843
																								321.695	14.1439	4.33971	1.11051	-30.2305		321.695	-4668.69	-4793.1	-4798.52	-4797.79		321.696	519.28	321.696	65.8087	321.696	32.3114	321.696	264.854	321.696	531.718
																								321.696	14.5814	4.33971	1.11792	-30.393		321.696	-4671.51	-4803.79	-4797.93	-4797.63		321.698	522.955	321.698	66.1837	321.698	33.3739	321.698	265.541	321.698	531.218
																								321.698	13.8314	5.18586	1.12533	-30.2305		321.698	-4671.19	-4799.15	-4798.35	-4797.84		321.699	530.567	321.699	67.5899	321.699	35.9364	321.699	266.229	321.699	532.718
																								321.699	14.0189	4.15839	1.02898	-29.743		321.699	-4670.25	-4789.85	-4798.39	-4797.76		321.7	532.93	321.7	69.1837	321.7	34.6864	321.7	266.229	321.7	533.593
																								321.7	14.7064	5.18586	1.09569	-27.3055		321.7	-4674.64	-4793.57	-4798.41	-4797.79		321.701	531.617	321.701	71.9024	321.701	36.7489	321.701	265.916	321.701	534.093
																								321.701	13.7064	4.52103	0.94746	-26.493		321.701	-4672.13	-4786.6	-4797.84	-4797.64		321.702	536.605	321.702	72.8399	321.702	36.5614	321.702	266.729	321.702	534.468
																								321.702	15.7689	4.88366	1.08086	-25.0305		321.702	-4673.39	-4792.64	-4798.29	-4797.66		321.704	535.817	321.704	75.1838	321.704	38.3114	321.704	267.229	321.704	536.343
																								321.704	15.5814	5.66938	1.15497	-20.643		321.704	-4671.51	-4794.5	-4797.63	-4797.61		321.705	541.067	321.705	75.3713	321.705	39.1239	321.705	267.041	321.705	535.468
																								321.705	14.9564	5.79025	1.13274	-22.268		321.705	-4677.15	-4793.1	-4798.46	-4797.83		321.706	542.117	321.706	77.1525	321.706	39.8114	321.706	268.166	321.706	537.218
																								321.706	14.5189	6.09245	1.16239	-19.993		321.706	-4669.94	-4780.56	-4798.07	-4797.93		321.707	546.055	321.707	79.965	321.707	41.1239	321.707	266.416	321.707	536.968
																								321.707	15.3314	6.39465	1.16239	-19.018		321.707	-4677.46	-4792.17	-4798.35	-4797.54		321.709	546.317	321.709	81.3713	321.709	40.7489	321.709	267.541	321.709	538.218
																								321.709	15.4564	7.30124	1.3032	-14.6305		321.709	-4669	-4785.67	-4798.12	-4797.7		321.71	543.43	321.71	85.4963	321.71	42.6864	321.71	268.479	321.71	535.468
																								321.71	16.7064	7.2408	1.16239	-15.118		321.71	-4661.48	-4782.88	-4798.39	-4797.4		321.711	553.93	321.711	84.5588	321.711	43.9989	321.711	268.229	321.711	539.093
																								321.711	15.7064	6.87817	1.22909	-12.518		321.711	-4666.18	-4789.39	-4798.43	-4797.44		321.712	552.092	321.712	88.3088	321.712	44.0614	321.712	269.104	321.712	541.343
																								321.712	17.3939	8.1474	1.2365	-12.843		321.712	-4668.37	-4771.26	-4797.88	-4797.67		321.713	557.867	321.713	88.1213	321.713	44.1239	321.713	268.666	321.713	538.093
																								321.713	16.4564	9.59795	1.1031	-13.9805		321.713	-4667.12	-4773.12	-4798.39	-4797.54		321.715	557.605	321.715	90.2775	321.715	44.5614	321.715	268.916	321.715	537.968
																								321.715	17.2064	9.41663	1.11792	-10.568		321.715	-4668.06	-4772.19	-4798.01	-4797.77		321.716	557.08	321.716	92.9025	321.716	45.6239	321.716	268.729	321.716	537.093
																								321.716	18.1439	9.53751	1.12533	-9.75546		321.716	-4668.37	-4768.94	-4798.33	-4797.59		321.717	556.03	321.717	94.7775	321.717	46.3114	321.717	269.354	321.717	536.218
																								321.717	18.0189	9.71883	1.11792	-7.15546		321.717	-4666.18	-4769.4	-4798.07	-4797.71		321.718	563.642	321.718	97.1213	321.718	47.1239	321.718	269.916	321.718	538.968
																								321.718	18.7064	9.96058	1.19944	-7.48046		321.718	-4664.61	-4756.39	-4797.99	-4797.49		321.72	564.955	321.72	98.1525	321.72	48.4364	321.72	269.354	321.72	539.343
																								321.72	18.7689	10.5045	1.27355	-7.48046		321.72	-4668.37	-4758.25	-4798.16	-4797.63		321.721	561.542	321.721	102.746	321.721	48.7489	321.721	269.791	321.721	536.843
																								321.721	19.3939	9.47707	1.21426	-5.20546		321.721	-4664.61	-4755.46	-4797.82	-4797.54		321.722	563.117	321.722	103.215	321.722	49.0614	321.722	269.416	321.722	539.093
																								321.722	18.2064	10.8067	1.31061	-1.95546		321.722	-4663.67	-4757.32	-4797.91	-4797.5		321.723	564.167	321.723	106.871	321.723	50.5615	321.723	269.916	321.723	537.718
																								321.723	18.2689	9.47707	1.21426	-1.95546		321.723	-4668.37	-4742.45	-4797.88	-4797.61		321.724	561.805	321.724	109.59	321.724	51.5615	321.724	270.354	321.724	537.718
																								321.724	20.0814	10.0815	1.31061	-0.81795		321.724	-4669.63	-4749.42	-4797.5	-4797.67		321.726	562.592	321.726	112.496	321.726	53.124	321.726	270.854	321.726	535.718
																								321.726	19.6439	10.6859	1.31061	-2.44296		321.726	-4669.63	-4741.05	-4798.26	-4797.6		321.727	563.38	321.727	114.559	321.727	52.624	321.727	270.166	321.727	534.593
																								321.727	19.9564	10.0815	1.15497	-2.28046		321.727	-4673.08	-4744.77	-4797.57	-4797.56		321.728	552.355	321.728	118.871	321.728	54.374	321.728	270.166	321.728	533.093
																								321.728	20.2689	10.3837	1.2365	-2.76796		321.728	-4667.43	-4741.98	-4797.69	-4797.59		321.729	558.13	321.729	121.028	321.729	54.6865	321.729	270.604	321.729	532.718
																								321.729	20.0814	11.4716	1.26614	-2.93046		321.729	-4674.33	-4744.77	-4798.46	-4797.5		321.731	554.455	321.731	125.246	321.731	56.0615	321.731	270.791	321.731	529.968
																								321.731	22.0189	11.1089	1.37731	-3.90546		321.731	-4674.02	-4748.02	-4797.69	-4797.44		321.732	552.355	321.732	127.403	321.732	57.3115	321.732	270.354	321.732	530.968
																								321.732	22.5189	10.5045	1.22168	-3.90546		321.732	-4672.13	-4749.42	-4797.59	-4797.56		321.733	551.305	321.733	131.996	321.733	57.1865	321.733	269.166	321.733	530.343
																								321.733	22.0814	10.2023	1.28096	-5.69296		321.733	-4678.4	-4748.95	-4797.91	-4797.77		321.734	551.042	321.734	136.965	321.734	58.4365	321.734	269.854	321.734	528.593
																								321.734	23.0814	10.5045	1.34025	-7.64296		321.734	-4673.08	-4747.56	-4797.44	-4797.57		321.735	547.892	321.735	140.059	321.735	59.874	321.735	268.229	321.735	524.343
																								321.735	22.7064	9.23531	1.37731	-8.61796		321.735	-4670.25	-4754.99	-4797.76	-4797.22		321.737	541.855	321.737	144.09	321.737	60.6865	321.737	270.416	321.737	525.843
																								321.737	23.0189	8.51004	1.38472	-6.83046		321.737	-4672.45	-4755.92	-4797.55	-4797.34		321.738	540.017	321.738	147.278	321.738	61.999	321.738	268.604	321.738	525.093
																								321.738	24.0814	9.41663	1.4366	-12.0305		321.738	-4675.9	-4756.39	-4797.33	-4797.27		321.739	542.38	321.739	148.965	321.739	63.1865	321.739	268.854	321.739	524.343
																								321.739	25.6439	8.57047	1.39954	-8.13046		321.739	-4675.58	-4753.14	-4797.76	-4797.36		321.74	536.605	321.74	152.996	321.74	65.124	321.74	268.666	321.74	522.218
																								321.74	25.2064	9.29575	1.42919	-10.893		321.74	-4676.84	-4750.81	-4797.74	-4797.31		321.741	533.192	321.741	156.746	321.741	64.624	321.741	269.104	321.741	521.468
																								321.741	25.1439	7.66388	1.44401	-10.893		321.741	-4677.15	-4754.99	-4797.84	-4797.47		321.743	526.892	321.743	160.59	321.743	66.624	321.743	268.041	321.743	520.093
																								321.743	26.2064	8.4496	1.34766	-11.543		321.743	-4674.64	-4751.28	-4797.4	-4797.29		321.744	528.467	321.744	163.309	321.744	67.6865	321.744	267.979	321.744	519.218
																								321.744	25.3314	7.36168	1.42919	-12.843		321.744	-4681.23	-4757.78	-4797.48	-4797.33		321.745	521.905	321.745	166.121	321.745	69.0615	321.745	267.916	321.745	519.093
																								321.745	26.6439	6.15289	1.34766	-12.843		321.745	-4678.4	-4752.67	-4797.33	-4797.3		321.746	522.43	321.746	170.809	321.746	69.0615	321.746	267.604	321.746	515.343
																								321.746	26.2689	7.18036	1.44401	-11.543		321.746	-4681.23	-4765.22	-4797.08	-4797.37		321.748	521.117	321.748	174.278	321.748	70.374	321.748	266.104	321.748	512.593
																								321.748	25.9564	5.36718	1.46624	-15.118		321.748	-4688.12	-4755.92	-4797.69	-4797.06		321.749	518.23	321.749	178.215	321.749	71.249	321.749	265.604	321.749	513.468
																								321.749	27.1439	6.39465	1.48107	-13.818		321.749	-4683.73	-4759.64	-4798.01	-4797.1		321.75	513.767	321.75	181.59	321.75	72.999	321.75	266.729	321.75	511.218
																								321.75	26.8939	4.64191	1.45883	-15.6055		321.75	-4685.62	-4769.4	-4797.02	-4797		321.751	515.867	321.751	183.371	321.751	74.3115	321.751	265.979	321.751	510.343
																								321.751	27.6439	5.12542	1.41437	-18.8555		321.751	-4691.57	-4757.78	-4796.85	-4797.36		321.752	507.467	321.752	186.746	321.752	76.624	321.752	265.541	321.752	507.718
																								321.752	27.3314	5.5485	1.64411	-18.693		321.752	-4698.47	-4762.9	-4797.44	-4797.16		321.754	506.417	321.754	189.84	321.754	76.999	321.754	263.104	321.754	505.218
																								321.754	27.2064	6.33421	1.55518	-21.7805		321.754	-4698.47	-4764.75	-4797.4	-4797.12		321.755	500.38	321.755	192.184	321.755	77.124	321.755	262.416	321.755	503.468
																								321.755	26.2689	5.18586	1.54777	-18.2055		321.755	-4697.84	-4768.94	-4797.14	-4797.17		321.756	496.967	321.756	197.903	321.756	79.874	321.756	262.291	321.756	501.593
																								321.756	28.3939	5.36718	1.53294	-22.4305		321.756	-4697.21	-4774.98	-4797.14	-4796.87		321.757	496.442	321.757	199.871	321.757	80.999	321.757	263.166	321.757	501.718
																								321.757	26.5814	5.42762	1.65152	-21.618		321.757	-4700.98	-4785.67	-4796.78	-4797.04		321.759	493.555	321.759	203.996	321.759	83.8115	321.759	261.666	321.759	499.718
																								321.759	26.4564	5.00454	1.54036	-25.193		321.759	-4710.7	-4781.95	-4797.12	-4797.09		321.76	493.03	321.76	206.153	321.76	83.1865	321.76	260.791	321.76	499.593
																								321.76	25.8314	5.5485	1.68117	-26.168		321.76	-4709.75	-4771.26	-4797.08	-4797.24		321.761	482.267	321.761	210.653	321.761	84.8115	321.761	259.229	321.761	495.218
																								321.761	25.3314	4.58147	1.69599	-24.7055		321.761	-4707.87	-4778.7	-4796.81	-4796.97		321.762	477.28	321.762	213.278	321.762	86.6865	321.762	258.104	321.762	494.093
																								321.762	25.2064	5.79025	1.65152	-26.6555		321.762	-4710.38	-4784.74	-4796.55	-4796.82		321.763	471.767	321.763	216.84	321.763	87.8115	321.763	258.479	321.763	492.718
																								321.763	25.3314	4.15839	1.68117	-29.743		321.763	-4716.97	-4777.77	-4796.61	-4796.94		321.765	467.83	321.765	218.528	321.765	89.874	321.765	257.229	321.765	490.968
																								321.765	24.7689	6.51553	1.65152	-26.0055		321.765	-4720.1	-4781.02	-4796.28	-4796.69		321.766	460.217	321.766	221.996	321.766	90.499	321.766	255.917	321.766	487.218
																								321.766	23.2064	5.91113	1.72563	-27.6305		321.766	-4723.55	-4774.05	-4796.7	-4796.84		321.767	457.855	321.767	224.996	321.767	91.1865	321.767	255.229	321.767	486.093
																								321.767	23.6439	6.33421	1.51071	-30.8805		321.767	-4725.74	-4776.84	-4796.64	-4796.84		321.768	449.717	321.768	228.934	321.768	92.6865	321.768	253.167	321.768	484.468
																								321.768	22.5189	6.45509	1.85904	-27.468		321.768	-4728.88	-4790.32	-4796.34	-4796.86		321.77	442.892	321.77	232.121	321.77	93.874	321.77	253.604	321.77	476.468
																								321.77	23.2689	5.85069	1.60706	-28.2805		321.77	-4730.45	-4796.36	-4796.13	-4796.72		321.771	439.742	321.771	234.371	321.771	95.1865	321.771	252.229	321.771	477.718
																								321.771	22.5189	6.39465	1.85904	-29.093		321.771	-4732.95	-4798.68	-4796.26	-4796.77		321.772	433.442	321.772	238.496	321.772	96.374	321.772	251.104	321.772	474.843
																								321.772	22.0814	5.66938	1.8368	-27.6305		321.772	-4738.6	-4788.46	-4796.36	-4796.67		321.773	423.467	321.773	242.246	321.773	95.9365	321.773	249.104	321.773	471.468
																								321.773	24.2689	7.30124	1.80716	-30.393		321.773	-4736.72	-4789.85	-4796.28	-4796.72		321.774	417.692	321.774	246.184	321.774	97.8115	321.774	248.604	321.774	464.718
																								321.774	22.6439	6.27377	1.80716	-31.693		321.774	-4738.6	-4794.5	-4795.85	-4796.62		321.776	407.98	321.776	247.965	321.776	97.374	321.776	247.041	321.776	464.343
																								321.776	23.7689	5.2463	1.86645	-31.5305		321.776	-4732.64	-4808.91	-4796.06	-4796.39		321.777	400.105	321.777	251.715	321.777	97.749	321.777	245.666	321.777	461.093
																								321.777	24.2064	6.39465	1.91091	-28.9305		321.777	-4738.91	-4807.51	-4795.71	-4796.4		321.778	401.155	321.778	255.09	321.778	97.749	321.778	244.479	321.778	458.843
																								321.778	25.0189	7.11993	1.8368	-33.318		321.778	-4747.37	-4803.79	-4795.81	-4796.46		321.779	389.08	321.779	257.246	321.779	98.374	321.779	244.229	321.779	457.218
																								321.779	25.8939	6.63641	1.80716	-31.368		321.779	-4746.12	-4799.61	-4795.83	-4796.45		321.781	379.63	321.781	261.934	321.781	99.8115	321.781	242.041	321.781	452.593
																								321.781	24.4564	7.48256	1.92574	-27.9555		321.781	-4753.02	-4803.33	-4796.09	-4796.3		321.782	379.367	321.782	265.684	321.782	99.1865	321.782	241.791	321.782	448.343
																								321.782	24.5814	6.81773	1.93315	-28.768		321.782	-4757.09	-4807.98	-4795.56	-4796.52		321.783	368.342	321.783	267.934	321.783	101.374	321.783	240.354	321.783	445.843
																								321.783	25.2064	6.27377	1.94797	-27.9555		321.783	-4752.39	-4808.44	-4795.71	-4796.45		321.784	359.942	321.784	269.34	321.784	100.249	321.784	238.416	321.784	443.968
																								321.784	24.2064	6.87817	1.94797	-29.743		321.784	-4754.59	-4807.51	-4795.56	-4796.32		321.785	357.842	321.785	272.152	321.785	102.124	321.785	238.041	321.785	439.593
																								321.785	25.5189	6.27377	2.01467	-29.5805		321.785	-4761.17	-4794.03	-4795.35	-4796.46		321.787	348.917	321.787	275.902	321.787	102.311	321.787	235.666	321.787	436.968
																								321.787	23.8314	6.63641	2.0369	-29.743		321.787	-4760.54	-4802.4	-4795.43	-4796.22		321.788	337.105	321.788	278.152	321.788	103.061	321.788	235.729	321.788	433.343
																								321.788	23.1439	7.18036	1.97761	-26.9805		321.788	-4766.18	-4787.53	-4795.11	-4796.26		321.789	330.28	321.789	282.746	321.789	103.686	321.789	232.916	321.789	428.593
																								321.789	24.5814	7.18036	2.28147	-28.443		321.789	-4764.3	-4800.08	-4795.16	-4796.02		321.79	321.092	321.79	286.684	321.79	104.686	321.79	232.416	321.79	427.968
																								321.79	24.2689	6.21333	2.14066	-28.118		321.79	-4770.26	-4796.36	-4795.43	-4796.2		321.792	318.73	321.792	287.996	321.792	104.936	321.792	231.729	321.792	422.218
																								321.792	24.0189	7.11993	2.08137	-30.5555		321.792	-4767.75	-4800.54	-4794.86	-4795.8		321.793	306.917	321.793	290.809	321.793	106.186	321.793	229.041	321.793	422.718
																								321.793	23.8314	7.36168	2.16289	-29.5805		321.793	-4776.22	-4793.57	-4794.94	-4796.02		321.794	297.205	321.794	293.996	321.794	105.999	321.794	229.291	321.794	417.093
																								321.794	23.1439	6.99905	2.25183	-27.143		321.794	-4787.5	-4794.03	-4794.86	-4796.05		321.795	291.692	321.795	297.559	321.795	106.999	321.795	227.104	321.795	411.093
																								321.795	23.1439	7.96608	2.31853	-26.818		321.795	-4784.37	-4804.26	-4794.73	-4795.83		321.796	277.517	321.796	300.652	321.796	107.499	321.796	227.104	321.796	408.718
																								321.796	24.1439	6.81773	2.38523	-27.3055		321.796	-4787.5	-4799.61	-4794.67	-4796		321.798	269.905	321.798	301.309	321.798	108.249	321.798	225.854	321.798	408.218
																								321.798	24.7064	5.72982	2.31112	-26.6555		321.798	-4791.26	-4797.29	-4794.5	-4796		321.799	261.242	321.799	306.184	321.799	109.686	321.799	224.666	321.799	403.843
																								321.799	25.2689	5.91113	2.43711	-29.2555		321.799	-4802.55	-4793.1	-4794.58	-4795.86		321.8	251.53	321.8	307.965	321.8	108.749	321.8	223.541	321.8	397.968
																								321.8	25.0814	6.57597	2.30371	-27.143		321.8	-4806	-4787.99	-4795.11	-4795.79		321.801	237.092	321.801	312.277	321.801	109.999	321.801	221.791	321.801	394.843
																								321.801	25.1439	6.87817	2.61498	-23.4055		321.801	-4809.45	-4792.17	-4794.2	-4795.62		321.803	232.892	321.803	315.559	321.803	110.124	321.803	220.166	321.803	390.718
																								321.803	24.9564	6.57597	2.51122	-23.243		321.803	-4813.52	-4802.86	-4795.2	-4795.6		321.804	222.917	321.804	318.277	321.804	110.374	321.804	219.604	321.804	385.968
																								321.804	24.3939	5.72982	2.57792	-22.268		321.804	-4812.9	-4795.43	-4793.59	-4795.62		321.805	209.792	321.805	319.965	321.805	110.874	321.805	218.416	321.805	383.218
																								321.805	25.6439	4.27927	2.51122	-22.268		321.805	-4821.36	-4793.1	-4794.1	-4795.29		321.806	199.03	321.806	323.527	321.806	110.499	321.806	217.166	321.806	378.718
																								321.806	24.3314	4.70235	2.67426	-21.7805		321.806	-4826.06	-4792.64	-4794.33	-4795.33		321.807	189.055	321.807	327.84	321.807	111.061	321.807	215.166	321.807	372.343
																								321.807	25.1439	5.79025	2.74097	-20.8055		321.807	-4828.57	-4784.74	-4793.93	-4795.35		321.809	179.08	321.809	330.84	321.809	110.874	321.809	213.729	321.809	367.968
																								321.809	23.7689	5.30674	2.53345	-19.343		321.809	-4827	-4782.88	-4794.35	-4795.21		321.81	168.842	321.81	334.496	321.81	111.874	321.81	213.541	321.81	366.218
																								321.81	25.2064	4.64191	2.60015	-21.7805		321.81	-4830.77	-4785.67	-4793.65	-4795.39		321.811	158.08	321.811	337.215	321.811	112.436	321.811	211.416	321.811	361.718
																								321.811	26.0814	4.58147	2.65203	-20.4805		321.811	-4837.98	-4770.33	-4793.8	-4795.13		321.812	143.642	321.812	338.434	321.812	112.936	321.812	210.229	321.812	356.093
																								321.812	24.4564	4.70235	2.75579	-20.968		321.812	-4844.25	-4760.57	-4793.76	-4795.16		321.814	136.03	321.814	342.465	321.814	112.749	321.814	208.354	321.814	350.218
																								321.814	26.5814	5.36718	2.8299	-20.8055		321.814	-4847.07	-4764.29	-4793.91	-4795.21		321.815	123.692	321.815	343.496	321.815	112.811	321.815	206.479	321.815	344.468
																								321.815	26.0189	3.67488	3.00036	-20.4805		321.815	-4847.69	-4765.68	-4793.65	-4795.16		321.816	111.88	321.816	347.34	321.816	112.999	321.816	204.541	321.816	341.093
																								321.816	27.7064	4.70235	2.91142	-20.968		321.816	-4848.95	-4760.11	-4793.29	-4795.12		321.817	101.905	321.817	349.59	321.817	114.374	321.817	203.854	321.817	337.718
																								321.817	27.1439	4.03751	2.97071	-21.4555		321.817	-4842.68	-4765.68	-4793.06	-4795.15		321.818	92.4546	321.818	349.965	321.818	112.749	321.818	201.604	321.818	332.218
																								321.818	27.6439	3.49356	3.08188	-22.4305		321.818	-4849.26	-4759.18	-4793.31	-4794.79		321.82	83.7921	321.82	352.309	321.82	113.311	321.82	199.666	321.82	327.718
																								321.82	28.5189	3.79575	3.07447	-20.968		321.82	-4850.52	-4755.46	-4793.17	-4794.62		321.821	74.3421	321.821	355.027	321.821	113.561	321.821	197.854	321.821	319.343
																								321.821	28.5189	4.9441	3.08929	-22.593		321.821	-4849.58	-4759.64	-4793.21	-4794.71		321.822	57.5421	321.822	354.277	321.822	111.999	321.822	196.791	321.822	314.343
																								321.822	29.8939	3.61444	3.14117	-20.8055		321.822	-4846.44	-4760.11	-4793.02	-4794.78		321.823	49.4046	321.823	356.434	321.823	114.311	321.823	196.166	321.823	310.343
																								321.823	29.2064	3.19136	3.31163	-18.693		321.823	-4848.64	-4758.71	-4792.64	-4794.68		321.825	43.1046	321.825	356.996	321.825	113.811	321.825	194.479	321.825	306.343
																								321.825	30.7689	2.6474	3.1634	-18.693		321.825	-4841.42	-4759.64	-4792.55	-4794.55		321.826	31.5546	321.826	358.965	321.826	113.874	321.826	191.354	321.826	302.093
																								321.826	31.2064	2.40564	3.31163	-17.718		321.826	-4843.93	-4753.6	-4793.29	-4794.64		321.827	22.1046	321.827	358.871	321.827	112.749	321.827	190.041	321.827	294.843
																								321.827	31.2689	3.31224	3.25234	-15.768		321.827	-4842.37	-4761.04	-4792.7	-4794.44		321.828	11.867	321.828	362.059	321.828	112.749	321.828	188.541	321.828	290.343
																								321.828	32.3314	2.82872	3.44503	-15.6055		321.828	-4836.72	-4761.97	-4792.68	-4794.45		321.829	-5.72046	321.829	362.059	321.829	113.749	321.829	187.604	321.829	283.593
																								321.829	33.5814	2.76828	3.47467	-15.118		321.829	-4834.84	-4757.32	-4792.51	-4794.31		321.831	-9.13296	321.831	363.371	321.831	113.749	321.831	184.666	321.831	283.718
																								321.831	33.3939	2.46608	3.46726	-14.468		321.831	-4837.98	-4757.32	-4793.08	-4794.12		321.832	-15.958	321.832	362.715	321.832	112.499	321.832	185.791	321.832	278.843
																								321.832	32.7689	2.52652	3.52655	-15.768		321.832	-4834.21	-4745.7	-4791.92	-4794.19		321.833	-30.9204	321.833	364.684	321.833	113.374	321.833	181.604	321.833	274.093
																								321.833	34.1439	3.01004	3.42279	-13.9805		321.833	-4831.08	-4758.25	-4792.47	-4793.95		321.834	-42.7329	321.834	364.402	321.834	112.249	321.834	181.291	321.834	266.218
																								321.834	33.9564	1.86169	3.41538	-13.3305		321.834	-4834.53	-4739.66	-4792.17	-4793.95		321.835	-53.2329	321.835	366.465	321.835	112.311	321.835	179.666	321.835	263.218
																								321.835	35.0814	2.58696	3.53396	-10.243		321.835	-4826.38	-4753.6	-4792.34	-4793.87		321.837	-63.4704	321.837	366.371	321.837	113.124	321.837	179.354	321.837	257.843
																								321.837	35.5814	0.41114	3.65995	-11.7055		321.837	-4826.69	-4749.88	-4792.28	-4793.82		321.838	-69.5079	321.838	365.902	321.838	113.311	321.838	176.416	321.838	252.718
																								321.838	35.0814	0.29026	3.7563	-12.6805		321.838	-4833.9	-4753.6	-4791.79	-4793.81		321.839	-80.5329	321.839	365.809	321.839	112.499	321.839	175.604	321.839	249.343
																								321.839	34.7689	1.13641	3.70442	-12.0305		321.839	-4826.38	-4749.88	-4791.75	-4793.75		321.84	-90.2454	321.84	366.746	321.84	112.749	321.84	174.229	321.84	244.843
																								321.84	36.0189	-0.07238	3.77853	-13.493		321.84	-4830.14	-4759.18	-4791.83	-4793.57		321.842	-100.483	321.842	366.277	321.842	112.936	321.842	173.916	321.842	239.968
																								321.842	34.8939	0.3507	3.78594	-12.518		321.842	-4819.79	-4753.14	-4791.98	-4793.68		321.843	-108.095	321.843	367.871	321.843	113.061	321.843	171.854	321.843	233.218
																								321.843	35.9564	-0.97897	3.8897	-8.45546		321.843	-4826.69	-4748.49	-4791.75	-4793.27		321.844	-115.97	321.844	367.215	321.844	112.499	321.844	171.041	321.844	227.718
																								321.844	36.4564	-1.58337	3.88229	-10.893		321.844	-4819.79	-4753.6	-4791.43	-4793.64		321.845	-129.883	321.845	365.715	321.845	114.186	321.845	169.791	321.845	228.093
																								321.845	37.3939	-2.5504	4.01569	-10.568		321.845	-4822.61	-4755.46	-4791.45	-4793.4		321.846	-137.233	321.846	364.59	321.846	112.374	321.846	168.166	321.846	222.718
																								321.846	37.0814	-1.82512	3.97863	-11.3805		321.846	-4823.87	-4746.63	-4791.75	-4793.3		321.848	-148.783	321.848	365.715	321.848	111.436	321.848	165.979	321.848	215.093
																								321.848	37.8314	-1.58337	4.1565	-10.4055		321.848	-4818.54	-4745.7	-4791.16	-4793.04		321.849	-156.92	321.849	364.59	321.849	111.374	321.849	165.541	321.849	213.968
																								321.849	38.4564	-1.946	4.06756	-7.96796		321.849	-4816.34	-4752.67	-4791.24	-4792.85		321.85	-162.17	321.85	362.34	321.85	110.749	321.85	163.916	321.85	207.593
																								321.85	39.5814	-1.64381	4.09721	-8.29296		321.85	-4816.34	-4751.28	-4791.66	-4793.28		321.851	-169.783	321.851	362.621	321.851	110.874	321.851	162.229	321.851	206.093
																								321.851	39.5814	-0.49545	4.12685	-11.3805		321.851	-4821.36	-4751.28	-4791.45	-4792.63		321.853	-179.233	321.853	359.621	321.853	109.124	321.853	161.916	321.853	200.843
																								321.853	39.2064	-1.22073	4.17873	-11.543		321.853	-4819.17	-4744.77	-4791.01	-4793.08		321.854	-190.52	321.854	359.34	321.854	108.936	321.854	158.979	321.854	196.343
																								321.854	39.4564	-1.34161	4.23802	-12.3555		321.854	-4818.85	-4738.73	-4790.61	-4792.94		321.855	-200.495	321.855	359.246	321.855	107.686	321.855	157.979	321.855	194.468
																								321.855	40.8314	-0.31414	4.2899	-10.7305		321.855	-4818.23	-4741.98	-4791.37	-4792.81		321.856	-207.583	321.856	357.934	321.856	107.436	321.856	157.729	321.856	188.843
																								321.856	41.7689	-0.2537	4.40848	-13.0055		321.856	-4816.03	-4753.14	-4790.46	-4792.58		321.857	-214.67	321.857	355.309	321.857	106.749	321.857	156.166	321.857	187.093
																								321.857	42.2689	-0.67677	4.25284	-10.893		321.857	-4821.05	-4753.14	-4791.07	-4792.94		321.859	-217.033	321.859	354.184	321.859	106.186	321.859	154.416	321.859	184.468
																								321.859	42.0189	-0.01194	4.40848	-9.26796		321.859	-4821.05	-4748.49	-4790.54	-4792.85		321.86	-229.633	321.86	352.121	321.86	105.249	321.86	151.854	321.86	181.093
																								321.86	42.3939	0.16938	4.40848	-7.96796		321.86	-4822.61	-4750.81	-4790.92	-4792.4		321.861	-234.62	321.861	352.496	321.861	103.686	321.861	150.854	321.861	176.593
																								321.861	42.8939	-0.01194	4.63081	-9.26796		321.861	-4820.11	-4746.16	-4790.69	-4792.57		321.862	-245.383	321.862	349.965	321.862	103.186	321.862	150.479	321.862	173.968
																								321.862	43.1439	-0.01194	4.49741	-8.61796		321.862	-4816.34	-4754.53	-4790.86	-4792.31		321.864	-252.208	321.864	349.121	321.864	101.811	321.864	148.729	321.864	170.218
																								321.864	43.9564	-0.01194	4.58635	-10.0805		321.864	-4818.23	-4760.57	-4790.99	-4792.21		321.865	-260.345	321.865	345.559	321.865	101.811	321.865	147.667	321.865	168.218
																								321.865	44.0814	0.77378	4.70493	-10.568		321.865	-4821.67	-4759.18	-4790.56	-4792.18		321.866	-271.108	321.866	344.34	321.866	100.186	321.866	146.479	321.866	163.968
																								321.866	45.4564	1.31773	4.6901	-11.868		321.866	-4824.81	-4746.16	-4790.63	-4792.14		321.867	-280.033	321.867	342.934	321.867	100.124	321.867	144.792	321.867	159.718
																								321.867	43.9564	0.47158	4.65305	-13.168		321.867	-4823.87	-4752.67	-4790.9	-4792.06		321.868	-290.27	321.868	340.871	321.868	98.374	321.868	143.917	321.868	155.468
																								321.868	45.7064	2.3452	4.74939	-7.96796		321.868	-4816.34	-4756.39	-4790.65	-4792.28		321.87	-296.57	321.87	338.34	321.87	97.0615	321.87	143.167	321.87	150.843
																								321.87	44.1439	2.6474	4.81609	-8.61796		321.87	-4816.34	-4762.9	-4790.63	-4791.98		321.871	-306.283	321.871	334.121	321.871	96.3115	321.871	142.604	321.871	152.218
																								321.871	44.9564	1.49905	4.8235	-8.29296		321.871	-4824.18	-4761.04	-4790.46	-4792.24		321.872	-309.695	321.872	331.496	321.872	95.1865	321.872	141.104	321.872	148.468
																								321.872	45.8314	1.86169	4.81609	-10.4055		321.872	-4821.99	-4751.28	-4790.1	-4791.88		321.873	-321.245	321.873	328.027	321.873	94.124	321.873	138.542	321.873	144.593
																								321.873	44.8314	3.07048	4.86797	-10.243		321.873	-4826.69	-4752.67	-4790.5	-4791.56		321.875	-330.695	321.875	325.402	321.875	92.874	321.875	138.792	321.875	140.968
																								321.875	46.7064	3.97707	4.92726	-9.26796		321.875	-4817.29	-4751.28	-4790.71	-4791.7		321.876	-338.833	321.876	322.777	321.876	91.1865	321.876	136.979	321.876	137.468
																								321.876	47.8314	2.6474	4.87538	-8.45546		321.876	-4816.66	-4769.4	-4790.14	-4791.59		321.877	-351.433	321.877	318.09	321.877	90.249	321.877	137.229	321.877	136.968
																								321.877	48.1439	2.58696	4.99396	-8.45546		321.877	-4813.84	-4754.99	-4789.95	-4791.67		321.878	-358.783	321.878	314.902	321.878	90.0615	321.878	133.792	321.878	136.968
																								321.878	49.1439	3.61444	4.88279	-8.29296		321.878	-4819.79	-4762.9	-4790.95	-4791.8		321.879	-362.983	321.879	310.215	321.879	87.249	321.879	133.479	321.879	133.593
																								321.879	48.9564	2.58696	5.03843	-9.10546		321.879	-4818.23	-4765.68	-4790.65	-4791.5		321.881	-374.008	321.881	308.34	321.881	86.374	321.881	132.042	321.881	129.718
																								321.881	49.0814	3.31224	5.06807	-6.18046		321.881	-4823.56	-4765.22	-4790.23	-4791.5		321.882	-380.045	321.882	304.496	321.882	85.249	321.882	129.792	321.882	126.718
																								321.882	50.5815	3.67488	5.1496	-3.41796		321.882	-4817.6	-4768.94	-4790.06	-4791.51		321.883	-391.595	321.883	299.996	321.883	83.124	321.883	129.917	321.883	124.468
																								321.883	51.5815	3.2518	5.09772	-2.28046		321.883	-4822.61	-4777.3	-4790.33	-4791.66		321.884	-388.97	321.884	296.246	321.884	83.499	321.884	127.604	321.884	123.468
																								321.884	51.3315	3.91663	5.26076	-5.36796		321.884	-4816.34	-4772.66	-4790.16	-4791.13		321.886	-399.208	321.886	290.809	321.886	80.749	321.886	126.604	321.886	120.343
																								321.886	50.769	2.6474	5.06066	-0.98045		321.886	-4818.85	-4771.26	-4789.99	-4791.61		321.887	-404.458	321.887	285.652	321.887	79.499	321.887	125.791	321.887	117.843
																								321.887	52.769	3.67488	5.22371	-4.06796		321.887	-4817.91	-4776.37	-4790.25	-4791.19		321.888	-413.908	321.888	279.465	321.888	78.4365	321.888	124.541	321.888	113.218
																								321.888	51.894	3.43312	5.17924	-0.33045		321.888	-4818.54	-4779.63	-4790.08	-4791.34		321.889	-418.633	321.889	275.902	321.889	76.374	321.889	123.979	321.889	113.093
																								321.889	52.144	3.19136	5.1496	-5.04296		321.889	-4818.54	-4785.2	-4789.8	-4791.26		321.89	-423.883	321.89	269.996	321.89	75.4365	321.89	122.479	321.89	109.093
																								321.89	53.2065	4.40015	5.44604	-0.98045		321.89	-4818.23	-4787.99	-4789.87	-4791.14		321.892	-432.545	321.892	265.215	321.892	74.6865	321.892	122.729	321.892	108.843
																								321.892	52.9565	3.85619	5.33487	-5.20546		321.892	-4819.79	-4779.63	-4789.82	-4791.13		321.893	-436.483	321.893	260.621	321.893	70.749	321.893	121.229	321.893	107.718
																								321.893	52.8315	4.15839	5.27559	0.15705		321.893	-4815.72	-4787.06	-4789.82	-4790.96		321.894	-438.058	321.894	255.465	321.894	69.8115	321.894	119.791	321.894	101.218
																								321.894	53.5815	4.46059	5.39416	1.13205		321.894	-4823.87	-4782.42	-4790.25	-4790.89		321.895	-448.033	321.895	248.059	321.895	67.124	321.895	120.604	321.895	100.218
																								321.895	54.0815	5.2463	5.29782	5.19454		321.895	-4817.91	-4791.25	-4789.72	-4791.07		321.897	-451.708	321.897	245.434	321.897	65.249	321.897	119.291	321.897	99.468
																								321.897	54.394	4.33971	5.35711	1.78204		321.897	-4817.6	-4801.47	-4789.57	-4790.94		321.898	-456.433	321.898	237.934	321.898	63.749	321.898	119.104	321.898	96.468
																								321.898	56.3315	4.88366	5.4164	2.43204		321.898	-4818.85	-4796.82	-4789.97	-4790.92		321.899	-461.158	321.899	234.278	321.899	62.0615	321.899	117.854	321.899	93.593
																								321.899	55.019	4.76279	5.37193	2.75704		321.899	-4817.6	-4795.43	-4789.57	-4790.84		321.9	-463.783	321.9	229.59	321.9	59.6865	321.9	117.791	321.9	90.593
																								321.9	55.144	6.69685	5.3497	2.59454		321.9	-4819.48	-4805.65	-4789.93	-4790.79		321.901	-469.558	321.901	222.934	321.901	57.5615	321.901	116.104	321.901	88.718
																								321.901	56.769	6.15289	5.43122	6.98204		321.901	-4818.54	-4801.93	-4789.87	-4790.96		321.903	-471.92	321.903	219.559	321.903	56.249	321.903	116.291	321.903	85.218
																								321.903	57.394	7.30124	5.4831	4.21954		321.903	-4825.12	-4811.23	-4789.68	-4790.65		321.904	-477.958	321.904	211.965	321.904	54.749	321.904	116.666	321.904	84.468
																								321.904	57.144	7.42212	5.55721	4.05704		321.904	-4821.36	-4808.44	-4789.3	-4790.82		321.905	-478.745	321.905	206.434	321.905	53.624	321.905	116.291	321.905	83.468
																								321.905	58.394	7.48256	5.43122	4.70704		321.905	-4821.99	-4810.76	-4790.14	-4790.76		321.906	-486.358	321.906	201.278	321.906	51.374	321.906	114.229	321.906	81.843
																								321.906	58.5815	8.1474	5.57944	6.00704		321.906	-4824.81	-4820.52	-4790.1	-4790.89		321.908	-490.295	321.908	196.403	321.908	48.6239	321.908	115.604	321.908	79.218
[truncated: 14,426 more rows]

## Sheet: Fig.3a-f
Fig.3a									Fig.3b									Fig.3c									Fig.3d									Fig.3e				Fig.3f
[truncated: 355 more rows]

## Sheet: Fig.4a-b
Fig.4a								Fig.4b
TiO2{001}-C3N4-0.1
[truncated: 3,478 more rows]

## Sheet: Fig.5a-d
Fig.5a					Fig.5b				Fig.5c				Fig.5d
[truncated: 4 more rows]

[truncated: 32 more sheets: Supplementary Figure 1.a,d,g, Supplementary Figure 2, Supplementary Figure 3, Supplementary Figure 4., Supplementary Figure 5., Supplementary Figure 6., Supplementary Figure 7., Supplementary Figure 8., Supplementary Figure 9., Supplementary Figure 10., Supplementary Figure 11., Supplementary Figure 12., Supplementary Figure 13., Supplementary Figure 14., Supplementary Figure 15., Supplementary Figure 16., Supplementary Figure 17., Supplementary Figure 18., Supplementary Figure 19., Supplementary Figure 20. …]
